# Supplementary material for: 2,4,6-Trimethyl-1,3,5-tris­(morpholino­meth­yl)benzene
Source: Acta Crystallogr Sect E Struct Rep Online. 2008 May 3;64(Pt 6):o993. doi: 10.1107/S1600536808008763 (PMC2961465; doi:10.1107/S1600536808008763)
Supplement: Supplementary file 1 [file e-64-0o993-sup1.cif]

##############################################################################
###                                                                        ###
###        Electronic paper (Acta Crystallographica Section E)             ###
###                                                                        ###
##############################################################################
#                                                                            #
# This CIF contains the data in a paper accepted for publication in Acta     #
# Crystallographica Section E. It conforms to the requirements of Notes      #
# for Authors for Section E, and has been peer reviewed under the auspices   #
# of the IUCr Commission on Journals.                                        #
#                                                                            #
# Full details of the Crystallographic Information File format               #
# are given in the paper "The Crystallographic Information File (CIF):       #
# a New Standard Archive File for Crystallography" by S. R. Hall, F. H.      #
# Allen and I. D. Brown [Acta Cryst. (1991), A47, 655-685].                  #
#                                                                            #
# The current version of the core CIF dictionary is obtainable from          #
# ftp://ftp.iucr.org/pub/cif_core.dic. The current version number is 2.4.    #
#                                                                            #
# Software is freely available for graphical display of the structure(s) in  #
# this CIF.  For information consult the CIF home page http://www.iucr.org/  #
# cif/home.html                                                              #
#                                                                            #
# This file may be used for bona fide research purposes within the           #
# scientific community so long as proper attribution is given to the journal # 
# article from which it was obtained.                                        #
#                                                                            #
##############################################################################
                                             
data_global
_audit_creation_method     'form.cif (version 2.0)'
_journal_data_validation_number     ?
_journal_date_recd_electronic     2008-01-25
_journal_date_accepted     2008-04-01
_journal_name_full     'Acta Crystallographica, Section E'
_journal_year     2008
_journal_volume     64
_journal_issue      6
_journal_page_first     o993
_journal_page_last     o993
_journal_paper_category     QO
_journal_coeditor_code     FJ2099
_publ_contact_author_name     'prof. Le Zhou; prof. Bao-Ming Ji'
_publ_contact_author_address
;
College of Chemistry and Chemical Engineering
Luoyang Normal University
Luoyang 471022
People's Republic of China
;
_publ_contact_author_email     zhoulechem@yahoo.com.cn
_publ_contact_author_fax     '086 379 65523821'
_publ_contact_author_phone     '086 379 65523821'
_publ_section_title
;
2,4,6-Trimethyl-1,3,5-tris(morpholinomethyl)benzene
;
loop_
    _publ_author_name
    _publ_author_address
    'Hong-Ji Ma'
;
Northwest Agriculture & Forestry University
Yangling 712100
People's Republic of China
;
    'Chen Xu'
;
College of Chemistry and Chemical Engineering
Luoyang Normal University
Luoyang 471022
People's Republic of China
;
    'Zhi-Qiang Wang'
;
College of Chemistry and Chemical Engineering
Luoyang Normal University
Luoyang 471022
People's Republic of China
;
    'Le Zhou'
;
Northwest Agriculture & Forestry University
Yangling 712100
People's Republic of China
;
    'Bao-Ming Ji'
;
College of Chemistry and Chemical Engineering
Luoyang Normal University
Luoyang 471022
People's Republic of China
;
_publ_section_synopsis     .
data_I
_audit_creation_method     SHELXL-97
_chemical_name_systematic
;
2,4,6-Trimethyl-1,3,5-tris(morpholinomethyl)benzene
;
_chemical_name_common     ?
_chemical_formula_moiety     'C24 H39 N3 O3'
_chemical_formula_sum     'C24 H39 N3 O3'
_chemical_formula_iupac     'C24 H39 N3 O3'
_chemical_formula_weight     417.58
_chemical_melting_point     ?
_symmetry_cell_setting     Monoclinic
_symmetry_space_group_name_H-M     'P 21/c'
loop_
    _symmetry_equiv_pos_as_xyz
    'x, y, z'
    '-x, y+1/2, -z+1/2'
    '-x, -y, -z'
    'x, -y-1/2, z-1/2'
_cell_length_a     11.0139(10)
_cell_length_b     24.131(2)
_cell_length_c     9.2941(8)
_cell_angle_alpha     90.00
_cell_angle_beta     108.2330(10)
_cell_angle_gamma     90.00
_cell_volume     2346.2(4)
_cell_formula_units_Z     4
_cell_measurement_reflns_used     6077
_cell_measurement_theta_min     2.46
_cell_measurement_theta_max     28.10
_cell_measurement_temperature     291(2)
_exptl_crystal_description     block
_exptl_crystal_colour     colourless
_exptl_crystal_size_max     0.49
_exptl_crystal_size_mid     0.37
_exptl_crystal_size_min     0.34
_exptl_crystal_density_diffrn     1.182
_exptl_crystal_density_meas     ?
_exptl_crystal_density_method     'not measured'
_exptl_crystal_F_000     912
_exptl_absorpt_coefficient_mu     0.078
_exptl_absorpt_correction_type     multi-scan
_exptl_absorpt_process_details     '(SADABS; Sheldrick, 1996)'
_exptl_absorpt_correction_T_min     0.9629
_exptl_absorpt_correction_T_max     0.9736
_exptl_special_details
;
;
_diffrn_ambient_temperature     291(2)
_diffrn_radiation_type     MoK\a
_diffrn_radiation_wavelength     0.71073
_diffrn_radiation_source     'fine-focus sealed tube'
_diffrn_radiation_monochromator     graphite
_diffrn_measurement_device_type     'Bruker SMART APEXII CCD area-detector'
_diffrn_measurement_method     '\f and \w'
_diffrn_detector_area_resol_mean     ?
_diffrn_reflns_number     16860
_diffrn_reflns_av_R_equivalents     0.0188
_diffrn_reflns_av_sigmaI/netI     0.0174
_diffrn_reflns_theta_min     2.46
_diffrn_reflns_theta_max     25.49
_diffrn_reflns_theta_full     25.49
_diffrn_measured_fraction_theta_max     0.995
_diffrn_measured_fraction_theta_full     0.995
_diffrn_reflns_limit_h_min     -13
_diffrn_reflns_limit_h_max     13
_diffrn_reflns_limit_k_min     -29
_diffrn_reflns_limit_k_max     28
_diffrn_reflns_limit_l_min     -11
_diffrn_reflns_limit_l_max     11
_diffrn_standards_number     0
_diffrn_standards_interval_count     ?
_diffrn_standards_interval_time     ?
_diffrn_standards_decay_%     ?
_refine_special_details
;
Refinement of <i>F</i>^2^ against ALL reflections. The weighted <i>R</i>-factor
<i>wR</i> and goodness of fit <i>S</i> are based on <i>F</i>^2^, conventional
<i>R</i>-factors <i>R</i> are based on <i>F</i>, with <i>F</i> set to zero for
negative <i>F</i>^2^. The threshold expression of <i>F</i>^2^ >
\s(<i>F</i>^2^) is used only for calculating <i>R</i>-factors(gt) <i>etc</i>.
and is not relevant to the choice of reflections for refinement.
<i>R</i>-factors based on <i>F</i>^2^ are statistically about twice as large
as those based on <i>F</i>, and <i>R</i>- factors based on ALL data will be
even larger.
;
_reflns_number_total     4350
_reflns_number_gt     3409
_reflns_threshold_expression     I>2\s(I)
_refine_ls_structure_factor_coef     Fsqd
_refine_ls_matrix_type     full
_refine_ls_R_factor_all     0.0568
_refine_ls_R_factor_gt     0.0436
_refine_ls_wR_factor_gt     0.1139
_refine_ls_wR_factor_ref     0.1251
_refine_ls_goodness_of_fit_ref     1.031
_refine_ls_restrained_S_all     1.031
_refine_ls_number_reflns     4350
_refine_ls_number_parameters     271
_refine_ls_number_restraints     0
_refine_ls_hydrogen_treatment     constr
_refine_ls_weighting_scheme     calc
_refine_ls_weighting_details
          'calc w=1/[\s^2^(Fo^2^)+(0.061P)^2^+0.5317P] where P=(Fo^2^+2Fc^2^)/3'
_atom_sites_solution_hydrogens     geom
_atom_sites_solution_primary     direct
_atom_sites_solution_secondary     difmap
_refine_ls_shift/su_max     0.000
_refine_ls_shift/su_mean     0.000
_refine_diff_density_max     0.201
_refine_diff_density_min     -0.165
_refine_ls_extinction_method     none
_refine_ls_extinction_coef     ?
loop_
    _atom_type_symbol
    _atom_type_description
    _atom_type_scat_dispersion_real
    _atom_type_scat_dispersion_imag
    _atom_type_scat_source
    'C' 'C' 0.0033 0.0016
                         'International Tables Vol C Tables 4.2.6.8 and 6.1.1.4'
    'H' 'H' 0.0000 0.0000
                         'International Tables Vol C Tables 4.2.6.8 and 6.1.1.4'
    'N' 'N' 0.0061 0.0033
                         'International Tables Vol C Tables 4.2.6.8 and 6.1.1.4'
    'O' 'O' 0.0106 0.0060
                         'International Tables Vol C Tables 4.2.6.8 and 6.1.1.4'
_computing_data_collection     'APEX2 (Bruker, 2007)'
_computing_cell_refinement     'APEX2 (Bruker, 2007)'
_computing_data_reduction     'SAINT (Bruker, 2007)'
_computing_structure_solution     'SHELXS97 (Sheldrick, 2008)'
_computing_structure_refinement     'SHELXL97 (Sheldrick, 2008)'
_computing_molecular_graphics     'SHELXTL (Sheldrick, 2008)'
_computing_publication_material     'SHELXTL (Sheldrick, 2008)'
loop_
    _atom_site_type_symbol
    _atom_site_label
    _atom_site_fract_x
    _atom_site_fract_y
    _atom_site_fract_z
    _atom_site_U_iso_or_equiv
    _atom_site_adp_type
    _atom_site_calc_flag
    _atom_site_refinement_flags
    _atom_site_occupancy
    _atom_site_disorder_assembly
    _atom_site_disorder_group
    O O1 -0.47311(11) 0.13824(5) 0.54089(16) 0.0666(4) Uani d . 1 . .
    O O2 0.46925(15) 0.21500(6) 1.12778(16) 0.0820(4) Uani d . 1 . .
    O O3 0.11437(19) -0.24231(5) 0.84017(19) 0.0984(6) Uani d . 1 . .
    N N1 -0.25289(11) 0.07200(5) 0.56752(14) 0.0428(3) Uani d . 1 . .
    N N2 0.33067(12) 0.13735(5) 0.90381(14) 0.0437(3) Uani d . 1 . .
    N N3 0.06308(13) -0.12834(5) 0.87425(15) 0.0481(3) Uani d . 1 . .
    C C1 -0.02514(13) 0.03908(6) 0.65905(15) 0.0377(3) Uani d . 1 . .
    C C2 0.08664(13) 0.07108(5) 0.69121(16) 0.0381(3) Uani d . 1 . .
    C C3 0.19919(13) 0.05277(5) 0.80117(16) 0.0373(3) Uani d . 1 . .
    C C4 0.19841(13) 0.00444(5) 0.88471(16) 0.0391(3) Uani d . 1 . .
    C C5 0.08374(13) -0.02549(5) 0.85949(16) 0.0380(3) Uani d . 1 . .
    C C6 -0.02704(13) -0.00860(6) 0.74496(16) 0.0383(3) Uani d . 1 . .
    C C7 -0.14249(14) 0.05271(6) 0.52502(16) 0.0449(4) Uani d . 1 . .
    H H7A -0.1197 0.0811 0.4642 0.054 Uiso calc R 1 . .
    H H7B -0.1671 0.0199 0.4624 0.054 Uiso calc R 1 . .
    C C8 0.08791(17) 0.12500(7) 0.6081(2) 0.0544(4) Uani d . 1 . .
    H H8A 0.1715 0.1413 0.6443 0.082 Uiso calc PR 0.50 . .
    H H8B 0.0264 0.1500 0.6259 0.082 Uiso calc PR 0.50 . .
    H H8C 0.0666 0.1178 0.5015 0.082 Uiso calc PR 0.50 . .
    H H8D 0.0048 0.1315 0.5368 0.082 Uiso calc PR 0.50 . .
    H H8E 0.1499 0.1227 0.5552 0.082 Uiso calc PR 0.50 . .
    H H8F 0.1098 0.1549 0.6796 0.082 Uiso calc PR 0.50 . .
    C C9 0.32124(14) 0.08548(6) 0.81870(18) 0.0441(4) Uani d . 1 . .
    H H9A 0.3940 0.0623 0.8696 0.053 Uiso calc R 1 . .
    H H9B 0.3263 0.0940 0.7187 0.053 Uiso calc R 1 . .
    C C10 0.32062(15) -0.01643(7) 0.9995(2) 0.0551(4) Uani d . 1 . .
    H H10A 0.3029 -0.0497 1.0460 0.083 Uiso calc PR 0.50 . .
    H H10B 0.3533 0.0113 1.0759 0.083 Uiso calc PR 0.50 . .
    H H10C 0.3829 -0.0241 0.9494 0.083 Uiso calc PR 0.50 . .
    H H10D 0.3898 0.0081 1.0015 0.083 Uiso calc PR 0.50 . .
    H H10E 0.3394 -0.0530 0.9716 0.083 Uiso calc PR 0.50 . .
    H H10F 0.3099 -0.0176 1.0981 0.083 Uiso calc PR 0.50 . .
    C C11 0.07458(16) -0.07542(6) 0.95527(18) 0.0463(4) Uani d . 1 . .
    H H11A 0.1501 -0.0766 1.0437 0.056 Uiso calc R 1 . .
    H H11B 0.0009 -0.0709 0.9903 0.056 Uiso calc R 1 . .
    C C12 -0.14914(15) -0.04149(6) 0.7153(2) 0.0541(4) Uani d . 1 . .
    H H12A -0.1345 -0.0726 0.7831 0.081 Uiso calc PR 0.50 . .
    H H12B -0.1761 -0.0545 0.6126 0.081 Uiso calc PR 0.50 . .
    H H12C -0.2145 -0.0183 0.7315 0.081 Uiso calc PR 0.50 . .
    H H12D -0.2155 -0.0243 0.6350 0.081 Uiso calc PR 0.50 . .
    H H12E -0.1739 -0.0424 0.8055 0.081 Uiso calc PR 0.50 . .
    H H12F -0.1355 -0.0786 0.6866 0.081 Uiso calc PR 0.50 . .
    C C13 -0.37183(15) 0.06447(7) 0.4433(2) 0.0557(4) Uani d . 1 . .
    H H13A -0.3815 0.0259 0.4127 0.067 Uiso calc R 1 . .
    H H13B -0.3700 0.0866 0.3569 0.067 Uiso calc R 1 . .
    C C14 -0.48270(17) 0.08214(8) 0.4958(3) 0.0687(5) Uani d . 1 . .
    H H14A -0.5620 0.0766 0.4142 0.082 Uiso calc R 1 . .
    H H14B -0.4852 0.0590 0.5803 0.082 Uiso calc R 1 . .
    C C15 -0.35579(17) 0.14720(8) 0.6582(2) 0.0615(5) Uani d . 1 . .
    H H15A -0.3560 0.1262 0.7471 0.074 Uiso calc R 1 . .
    H H15B -0.3483 0.1862 0.6854 0.074 Uiso calc R 1 . .
    C C16 -0.24239(15) 0.13020(6) 0.61083(19) 0.0481(4) Uani d . 1 . .
    H H16A -0.2385 0.1528 0.5260 0.058 Uiso calc R 1 . .
    H H16B -0.1643 0.1361 0.6940 0.058 Uiso calc R 1 . .
    C C17 0.43157(18) 0.17266(7) 0.8820(2) 0.0610(5) Uani d . 1 . .
    H H17A 0.4125 0.1811 0.7752 0.073 Uiso calc R 1 . .
    H H17B 0.5125 0.1530 0.9151 0.073 Uiso calc R 1 . .
    C C18 0.4424(2) 0.22552(8) 0.9701(2) 0.0802(6) Uani d . 1 . .
    H H18A 0.5100 0.2481 0.9546 0.096 Uiso calc R 1 . .
    H H18B 0.3629 0.2460 0.9329 0.096 Uiso calc R 1 . .
    C C19 0.3719(2) 0.18151(8) 1.1505(2) 0.0746(6) Uani d . 1 . .
    H H19A 0.2914 0.2014 1.1171 0.090 Uiso calc R 1 . .
    H H19B 0.3913 0.1739 1.2577 0.090 Uiso calc R 1 . .
    C C20 0.35830(18) 0.12758(7) 1.06520(19) 0.0548(4) Uani d . 1 . .
    H H20A 0.4368 0.1065 1.1029 0.066 Uiso calc R 1 . .
    H H20B 0.2898 0.1060 1.0822 0.066 Uiso calc R 1 . .
    C C21 0.18365(18) -0.14662(7) 0.8563(2) 0.0583(4) Uani d . 1 . .
    H H21A 0.2464 -0.1519 0.9552 0.070 Uiso calc R 1 . .
    H H21B 0.2156 -0.1184 0.8030 0.070 Uiso calc R 1 . .
    C C22 0.1652(2) -0.20017(8) 0.7689(3) 0.0819(7) Uani d . 1 . .
    H H22A 0.1076 -0.1940 0.6674 0.098 Uiso calc R 1 . .
    H H22B 0.2466 -0.2123 0.7606 0.098 Uiso calc R 1 . .
    C C23 -0.0016(3) -0.22429(8) 0.8599(3) 0.0983(8) Uani d . 1 . .
    H H23A -0.0344 -0.2532 0.9103 0.118 Uiso calc R 1 . .
    H H23B -0.0641 -0.2179 0.7615 0.118 Uiso calc R 1 . .
    C C24 0.0157(2) -0.17187(7) 0.9519(3) 0.0706(5) Uani d . 1 . .
    H H24A -0.0652 -0.1607 0.9638 0.085 Uiso calc R 1 . .
    H H24B 0.0762 -0.1781 1.0518 0.085 Uiso calc R 1 . .
loop_
    _atom_site_aniso_label
    _atom_site_aniso_U_11
    _atom_site_aniso_U_22
    _atom_site_aniso_U_33
    _atom_site_aniso_U_12
    _atom_site_aniso_U_13
    _atom_site_aniso_U_23
    O1 0.0535(7) 0.0607(8) 0.0796(9) 0.0192(6) 0.0119(6) 0.0079(6)
    O2 0.1027(11) 0.0632(8) 0.0669(9) -0.0336(8) 0.0078(8) -0.0112(7)
    O3 0.1412(15) 0.0329(7) 0.1057(12) 0.0187(8) 0.0165(11) 0.0031(7)
    N1 0.0403(7) 0.0374(6) 0.0435(7) 0.0050(5) 0.0026(5) 0.0000(5)
    N2 0.0441(7) 0.0375(6) 0.0465(7) -0.0053(5) 0.0100(6) -0.0001(5)
    N3 0.0563(8) 0.0282(6) 0.0533(8) 0.0020(5) 0.0077(6) 0.0027(5)
    C1 0.0403(8) 0.0338(7) 0.0366(7) 0.0064(6) 0.0084(6) -0.0055(6)
    C2 0.0435(8) 0.0328(7) 0.0367(7) 0.0034(6) 0.0106(6) -0.0026(6)
    C3 0.0401(8) 0.0313(7) 0.0394(8) 0.0018(6) 0.0107(6) -0.0053(6)
    C4 0.0409(8) 0.0314(7) 0.0410(8) 0.0046(6) 0.0074(6) -0.0037(6)
    C5 0.0453(8) 0.0274(7) 0.0401(8) 0.0033(6) 0.0117(6) -0.0038(6)
    C6 0.0388(8) 0.0313(7) 0.0436(8) 0.0024(6) 0.0108(6) -0.0076(6)
    C7 0.0450(8) 0.0455(8) 0.0384(8) 0.0043(6) 0.0047(6) -0.0054(6)
    C8 0.0579(10) 0.0461(9) 0.0549(10) 0.0020(7) 0.0116(8) 0.0113(7)
    C9 0.0418(8) 0.0413(8) 0.0480(9) 0.0017(6) 0.0124(7) -0.0014(6)
    C10 0.0475(9) 0.0420(8) 0.0644(11) 0.0031(7) 0.0010(8) 0.0068(8)
    C11 0.0560(9) 0.0341(8) 0.0470(9) 0.0000(6) 0.0135(7) 0.0000(6)
    C12 0.0465(9) 0.0391(8) 0.0721(11) -0.0027(7) 0.0121(8) -0.0037(8)
    C13 0.0426(9) 0.0508(9) 0.0622(11) -0.0019(7) -0.0003(8) -0.0053(8)
    C14 0.0437(10) 0.0677(12) 0.0866(14) -0.0008(8) 0.0086(9) 0.0056(10)
    C15 0.0647(11) 0.0527(10) 0.0638(11) 0.0154(8) 0.0155(9) -0.0023(8)
    C16 0.0492(9) 0.0409(8) 0.0482(9) 0.0018(7) 0.0065(7) -0.0026(7)
    C17 0.0642(11) 0.0580(10) 0.0578(10) -0.0192(8) 0.0148(9) 0.0045(8)
    C18 0.1019(16) 0.0556(11) 0.0723(13) -0.0325(11) 0.0117(12) 0.0004(10)
    C19 0.1005(16) 0.0594(11) 0.0640(12) -0.0135(11) 0.0257(11) -0.0139(9)
    C20 0.0662(11) 0.0467(9) 0.0513(9) -0.0085(8) 0.0183(8) -0.0014(7)
    C21 0.0679(11) 0.0450(9) 0.0562(10) 0.0109(8) 0.0113(9) 0.0005(8)
    C22 0.1139(18) 0.0472(11) 0.0763(14) 0.0241(11) 0.0178(13) -0.0038(10)
    C23 0.120(2) 0.0357(10) 0.125(2) -0.0137(12) 0.0169(17) 0.0026(11)
    C24 0.0800(13) 0.0394(9) 0.0888(14) -0.0077(9) 0.0214(11) 0.0096(9)
_geom_special_details
;
All e.s.d.'s (except the e.s.d. in the dihedral angle between two l.s. planes)
are estimated using the full covariance matrix. The cell e.s.d.'s are taken
into account individually in the estimation of e.s.d.'s in distances, angles
and torsion angles; correlations between e.s.d.'s in cell parameters are only
used when they are defined by crystal symmetry. An approximate (isotropic)
treatment of cell e.s.d.'s is used for estimating e.s.d.'s involving l.s.
planes.
;
loop_
    _geom_bond_atom_site_label_1
    _geom_bond_atom_site_label_2
    _geom_bond_site_symmetry_2
    _geom_bond_distance
    _geom_bond_publ_flag
    O1 C14 . 1.411(2) ?
    O1 C15 . 1.423(2) ?
    O2 C19 . 1.410(2) ?
    O2 C18 . 1.424(2) ?
    O3 C23 . 1.415(3) ?
    O3 C22 . 1.420(3) ?
    N1 C16 . 1.4555(19) ?
    N1 C13 . 1.4612(19) ?
    N1 C7 . 1.4669(19) ?
    N2 C20 . 1.453(2) ?
    N2 C17 . 1.464(2) ?
    N2 C9 . 1.4670(19) ?
    N3 C21 . 1.458(2) ?
    N3 C24 . 1.460(2) ?
    N3 C11 . 1.4676(19) ?
    C1 C6 . 1.404(2) ?
    C1 C2 . 1.404(2) ?
    C1 C7 . 1.5241(19) ?
    C2 C3 . 1.408(2) ?
    C2 C8 . 1.515(2) ?
    C3 C4 . 1.403(2) ?
    C3 C9 . 1.523(2) ?
    C4 C5 . 1.409(2) ?
    C4 C10 . 1.518(2) ?
    C5 C6 . 1.4054(19) ?
    C5 C11 . 1.520(2) ?
    C6 C12 . 1.511(2) ?
    C7 H7A . 0.9700 ?
    C7 H7B . 0.9700 ?
    C8 H8A . 0.9600 ?
    C8 H8B . 0.9600 ?
    C8 H8C . 0.9600 ?
    C8 H8D . 0.9600 ?
    C8 H8E . 0.9600 ?
    C8 H8F . 0.9600 ?
    C9 H9A . 0.9700 ?
    C9 H9B . 0.9700 ?
    C10 H10A . 0.9600 ?
    C10 H10B . 0.9600 ?
    C10 H10C . 0.9600 ?
    C10 H10D . 0.9600 ?
    C10 H10E . 0.9600 ?
    C10 H10F . 0.9600 ?
    C11 H11A . 0.9700 ?
    C11 H11B . 0.9700 ?
    C12 H12A . 0.9600 ?
    C12 H12B . 0.9600 ?
    C12 H12C . 0.9600 ?
    C12 H12D . 0.9600 ?
    C12 H12E . 0.9600 ?
    C12 H12F . 0.9600 ?
    C13 C14 . 1.511(3) ?
    C13 H13A . 0.9700 ?
    C13 H13B . 0.9700 ?
    C14 H14A . 0.9700 ?
    C14 H14B . 0.9700 ?
    C15 C16 . 1.505(2) ?
    C15 H15A . 0.9700 ?
    C15 H15B . 0.9700 ?
    C16 H16A . 0.9700 ?
    C16 H16B . 0.9700 ?
    C17 C18 . 1.500(3) ?
    C17 H17A . 0.9700 ?
    C17 H17B . 0.9700 ?
    C18 H18A . 0.9700 ?
    C18 H18B . 0.9700 ?
    C19 C20 . 1.507(2) ?
    C19 H19A . 0.9700 ?
    C19 H19B . 0.9700 ?
    C20 H20A . 0.9700 ?
    C20 H20B . 0.9700 ?
    C21 C22 . 1.506(2) ?
    C21 H21A . 0.9700 ?
    C21 H21B . 0.9700 ?
    C22 H22A . 0.9700 ?
    C22 H22B . 0.9700 ?
    C23 C24 . 1.505(3) ?
    C23 H23A . 0.9700 ?
    C23 H23B . 0.9700 ?
    C24 H24A . 0.9700 ?
    C24 H24B . 0.9700 ?
loop_
    _geom_angle_atom_site_label_1
    _geom_angle_atom_site_label_2
    _geom_angle_atom_site_label_3
    _geom_angle_site_symmetry_1
    _geom_angle_site_symmetry_3
    _geom_angle
    _geom_angle_publ_flag
    C14 O1 C15 . . 109.82(13) ?
    C19 O2 C18 . . 109.45(15) ?
    C23 O3 C22 . . 110.11(16) ?
    C16 N1 C13 . . 108.21(12) ?
    C16 N1 C7 . . 112.33(12) ?
    C13 N1 C7 . . 111.20(12) ?
    C20 N2 C17 . . 108.33(13) ?
    C20 N2 C9 . . 112.00(12) ?
    C17 N2 C9 . . 110.53(13) ?
    C21 N3 C24 . . 108.54(13) ?
    C21 N3 C11 . . 112.74(13) ?
    C24 N3 C11 . . 111.04(13) ?
    C6 C1 C2 . . 119.84(13) ?
    C6 C1 C7 . . 118.80(13) ?
    C2 C1 C7 . . 121.22(13) ?
    C1 C2 C3 . . 119.75(13) ?
    C1 C2 C8 . . 120.73(13) ?
    C3 C2 C8 . . 119.52(13) ?
    C4 C3 C2 . . 120.40(13) ?
    C4 C3 C9 . . 121.99(13) ?
    C2 C3 C9 . . 117.52(13) ?
    C3 C4 C5 . . 119.64(13) ?
    C3 C4 C10 . . 120.48(13) ?
    C5 C4 C10 . . 119.87(13) ?
    C6 C5 C4 . . 119.85(13) ?
    C6 C5 C11 . . 118.19(13) ?
    C4 C5 C11 . . 121.94(13) ?
    C1 C6 C5 . . 120.29(13) ?
    C1 C6 C12 . . 119.83(13) ?
    C5 C6 C12 . . 119.87(13) ?
    N1 C7 C1 . . 114.26(12) ?
    N1 C7 H7A . . 108.7 ?
    C1 C7 H7A . . 108.7 ?
    N1 C7 H7B . . 108.7 ?
    C1 C7 H7B . . 108.7 ?
    H7A C7 H7B . . 107.6 ?
    C2 C8 H8A . . 109.5 ?
    C2 C8 H8B . . 109.5 ?
    H8A C8 H8B . . 109.5 ?
    C2 C8 H8C . . 109.5 ?
    H8A C8 H8C . . 109.5 ?
    H8B C8 H8C . . 109.5 ?
    C2 C8 H8D . . 109.5 ?
    H8A C8 H8D . . 141.1 ?
    H8B C8 H8D . . 56.3 ?
    H8C C8 H8D . . 56.3 ?
    C2 C8 H8E . . 109.5 ?
    H8A C8 H8E . . 56.3 ?
    H8B C8 H8E . . 141.1 ?
    H8C C8 H8E . . 56.3 ?
    H8D C8 H8E . . 109.5 ?
    C2 C8 H8F . . 109.5 ?
    H8A C8 H8F . . 56.3 ?
    H8B C8 H8F . . 56.3 ?
    H8C C8 H8F . . 141.1 ?
    H8D C8 H8F . . 109.5 ?
    H8E C8 H8F . . 109.5 ?
    N2 C9 C3 . . 114.27(12) ?
    N2 C9 H9A . . 108.7 ?
    C3 C9 H9A . . 108.7 ?
    N2 C9 H9B . . 108.7 ?
    C3 C9 H9B . . 108.7 ?
    H9A C9 H9B . . 107.6 ?
    C4 C10 H10A . . 109.5 ?
    C4 C10 H10B . . 109.5 ?
    H10A C10 H10B . . 109.5 ?
    C4 C10 H10C . . 109.5 ?
    H10A C10 H10C . . 109.5 ?
    H10B C10 H10C . . 109.5 ?
    C4 C10 H10D . . 109.5 ?
    H10A C10 H10D . . 141.1 ?
    H10B C10 H10D . . 56.3 ?
    H10C C10 H10D . . 56.3 ?
    C4 C10 H10E . . 109.5 ?
    H10A C10 H10E . . 56.3 ?
    H10B C10 H10E . . 141.1 ?
    H10C C10 H10E . . 56.3 ?
    H10D C10 H10E . . 109.5 ?
    C4 C10 H10F . . 109.5 ?
    H10A C10 H10F . . 56.3 ?
    H10B C10 H10F . . 56.3 ?
    H10C C10 H10F . . 141.1 ?
    H10D C10 H10F . . 109.5 ?
    H10E C10 H10F . . 109.5 ?
    N3 C11 C5 . . 113.58(12) ?
    N3 C11 H11A . . 108.8 ?
    C5 C11 H11A . . 108.8 ?
    N3 C11 H11B . . 108.8 ?
    C5 C11 H11B . . 108.8 ?
    H11A C11 H11B . . 107.7 ?
    C6 C12 H12A . . 109.5 ?
    C6 C12 H12B . . 109.5 ?
    H12A C12 H12B . . 109.5 ?
    C6 C12 H12C . . 109.5 ?
    H12A C12 H12C . . 109.5 ?
    H12B C12 H12C . . 109.5 ?
    C6 C12 H12D . . 109.5 ?
    H12A C12 H12D . . 141.1 ?
    H12B C12 H12D . . 56.3 ?
    H12C C12 H12D . . 56.3 ?
    C6 C12 H12E . . 109.5 ?
    H12A C12 H12E . . 56.3 ?
    H12B C12 H12E . . 141.1 ?
    H12C C12 H12E . . 56.3 ?
    H12D C12 H12E . . 109.5 ?
    C6 C12 H12F . . 109.5 ?
    H12A C12 H12F . . 56.3 ?
    H12B C12 H12F . . 56.3 ?
    H12C C12 H12F . . 141.1 ?
    H12D C12 H12F . . 109.5 ?
    H12E C12 H12F . . 109.5 ?
    N1 C13 C14 . . 108.98(15) ?
    N1 C13 H13A . . 109.9 ?
    C14 C13 H13A . . 109.9 ?
    N1 C13 H13B . . 109.9 ?
    C14 C13 H13B . . 109.9 ?
    H13A C13 H13B . . 108.3 ?
    O1 C14 C13 . . 111.93(15) ?
    O1 C14 H14A . . 109.2 ?
    C13 C14 H14A . . 109.2 ?
    O1 C14 H14B . . 109.2 ?
    C13 C14 H14B . . 109.2 ?
    H14A C14 H14B . . 107.9 ?
    O1 C15 C16 . . 111.83(15) ?
    O1 C15 H15A . . 109.2 ?
    C16 C15 H15A . . 109.2 ?
    O1 C15 H15B . . 109.2 ?
    C16 C15 H15B . . 109.2 ?
    H15A C15 H15B . . 107.9 ?
    N1 C16 C15 . . 110.03(14) ?
    N1 C16 H16A . . 109.7 ?
    C15 C16 H16A . . 109.7 ?
    N1 C16 H16B . . 109.7 ?
    C15 C16 H16B . . 109.7 ?
    H16A C16 H16B . . 108.2 ?
    N2 C17 C18 . . 110.69(16) ?
    N2 C17 H17A . . 109.5 ?
    C18 C17 H17A . . 109.5 ?
    N2 C17 H17B . . 109.5 ?
    C18 C17 H17B . . 109.5 ?
    H17A C17 H17B . . 108.1 ?
    O2 C18 C17 . . 111.44(16) ?
    O2 C18 H18A . . 109.3 ?
    C17 C18 H18A . . 109.3 ?
    O2 C18 H18B . . 109.3 ?
    C17 C18 H18B . . 109.3 ?
    H18A C18 H18B . . 108.0 ?
    O2 C19 C20 . . 111.81(17) ?
    O2 C19 H19A . . 109.3 ?
    C20 C19 H19A . . 109.3 ?
    O2 C19 H19B . . 109.3 ?
    C20 C19 H19B . . 109.3 ?
    H19A C19 H19B . . 107.9 ?
    N2 C20 C19 . . 110.91(14) ?
    N2 C20 H20A . . 109.5 ?
    C19 C20 H20A . . 109.5 ?
    N2 C20 H20B . . 109.5 ?
    C19 C20 H20B . . 109.5 ?
    H20A C20 H20B . . 108.0 ?
    N3 C21 C22 . . 110.32(16) ?
    N3 C21 H21A . . 109.6 ?
    C22 C21 H21A . . 109.6 ?
    N3 C21 H21B . . 109.6 ?
    C22 C21 H21B . . 109.6 ?
    H21A C21 H21B . . 108.1 ?
    O3 C22 C21 . . 111.68(18) ?
    O3 C22 H22A . . 109.3 ?
    C21 C22 H22A . . 109.3 ?
    O3 C22 H22B . . 109.3 ?
    C21 C22 H22B . . 109.3 ?
    H22A C22 H22B . . 107.9 ?
    O3 C23 C24 . . 111.9(2) ?
    O3 C23 H23A . . 109.2 ?
    C24 C23 H23A . . 109.2 ?
    O3 C23 H23B . . 109.2 ?
    C24 C23 H23B . . 109.2 ?
    H23A C23 H23B . . 107.9 ?
    N3 C24 C23 . . 108.98(18) ?
    N3 C24 H24A . . 109.9 ?
    C23 C24 H24A . . 109.9 ?
    N3 C24 H24B . . 109.9 ?
    C23 C24 H24B . . 109.9 ?
    H24A C24 H24B . . 108.3 ?
loop_
    _geom_torsion_atom_site_label_1
    _geom_torsion_atom_site_label_2
    _geom_torsion_atom_site_label_3
    _geom_torsion_atom_site_label_4
    _geom_torsion_site_symmetry_1
    _geom_torsion_site_symmetry_2
    _geom_torsion_site_symmetry_3
    _geom_torsion_site_symmetry_4
    _geom_torsion
    _geom_torsion_publ_flag
    C6 C1 C2 C3 . . . . 5.1(2) ?
    C7 C1 C2 C3 . . . . -170.54(13) ?
    C6 C1 C2 C8 . . . . -175.31(13) ?
    C7 C1 C2 C8 . . . . 9.0(2) ?
    C1 C2 C3 C4 . . . . -3.6(2) ?
    C8 C2 C3 C4 . . . . 176.80(13) ?
    C1 C2 C3 C9 . . . . 173.10(12) ?
    C8 C2 C3 C9 . . . . -6.48(19) ?
    C2 C3 C4 C5 . . . . -0.8(2) ?
    C9 C3 C4 C5 . . . . -177.38(13) ?
    C2 C3 C4 C10 . . . . 177.94(14) ?
    C9 C3 C4 C10 . . . . 1.4(2) ?
    C3 C4 C5 C6 . . . . 3.7(2) ?
    C10 C4 C5 C6 . . . . -175.03(14) ?
    C3 C4 C5 C11 . . . . -174.93(12) ?
    C10 C4 C5 C11 . . . . 6.3(2) ?
    C2 C1 C6 C5 . . . . -2.2(2) ?
    C7 C1 C6 C5 . . . . 173.55(12) ?
    C2 C1 C6 C12 . . . . 177.06(13) ?
    C7 C1 C6 C12 . . . . -7.2(2) ?
    C4 C5 C6 C1 . . . . -2.2(2) ?
    C11 C5 C6 C1 . . . . 176.48(12) ?
    C4 C5 C6 C12 . . . . 178.50(13) ?
    C11 C5 C6 C12 . . . . -2.8(2) ?
    C16 N1 C7 C1 . . . . 79.92(16) ?
    C13 N1 C7 C1 . . . . -158.63(13) ?
    C6 C1 C7 N1 . . . . 71.62(16) ?
    C2 C1 C7 N1 . . . . -112.69(15) ?
    C20 N2 C9 C3 . . . . 73.86(16) ?
    C17 N2 C9 C3 . . . . -165.24(13) ?
    C4 C3 C9 N2 . . . . -105.37(15) ?
    C2 C3 C9 N2 . . . . 77.97(16) ?
    C21 N3 C11 C5 . . . . 75.51(16) ?
    C24 N3 C11 C5 . . . . -162.43(14) ?
    C6 C5 C11 N3 . . . . 72.68(17) ?
    C4 C5 C11 N3 . . . . -108.64(15) ?
    C16 N1 C13 C14 . . . . -59.13(18) ?
    C7 N1 C13 C14 . . . . 177.05(14) ?
    C15 O1 C14 C13 . . . . -57.6(2) ?
    N1 C13 C14 O1 . . . . 59.8(2) ?
    C14 O1 C15 C16 . . . . 56.5(2) ?
    C13 N1 C16 C15 . . . . 58.77(17) ?
    C7 N1 C16 C15 . . . . -178.10(12) ?
    O1 C15 C16 N1 . . . . -58.12(18) ?
    C20 N2 C17 C18 . . . . -56.39(19) ?
    C9 N2 C17 C18 . . . . -179.45(14) ?
    C19 O2 C18 C17 . . . . -58.3(2) ?
    N2 C17 C18 O2 . . . . 58.7(2) ?
    C18 O2 C19 C20 . . . . 57.9(2) ?
    C17 N2 C20 C19 . . . . 55.92(19) ?
    C9 N2 C20 C19 . . . . 178.08(15) ?
    O2 C19 C20 N2 . . . . -58.3(2) ?
    C24 N3 C21 C22 . . . . 58.08(19) ?
    C11 N3 C21 C22 . . . . -178.46(14) ?
    C23 O3 C22 C21 . . . . 56.2(2) ?
    N3 C21 C22 O3 . . . . -57.3(2) ?
    C22 O3 C23 C24 . . . . -57.9(3) ?
    C21 N3 C24 C23 . . . . -58.8(2) ?
    C11 N3 C24 C23 . . . . 176.75(17) ?
    O3 C23 C24 N3 . . . . 59.8(2) ?
loop_
    _geom_hbond_atom_site_label_D
    _geom_hbond_atom_site_label_H
    _geom_hbond_atom_site_label_A
    _geom_hbond_site_symmetry_A
    _geom_hbond_distance_DH
    _geom_hbond_distance_HA
    _geom_hbond_distance_DA
    _geom_hbond_angle_DHA
    C11 H11B Cg1 3_557 0.97 2.904 3.731(2) 143.8
    C7 H7B Cg1 3_556 0.97 2.804 3.528(2) 131.9
