# Supplementary material for: 2,4,6-Trimethyl-1,3,5-tris­(morpholino­meth­yl)benzene
Source: Acta Crystallogr Sect E Struct Rep Online. 2008 May 3;64(Pt 6):o993. doi: 10.1107/S1600536808008763 (PMC2961465; doi:10.1107/S1600536808008763)
Supplement: Supplementary file 2 [file e-64-0o993-Isup2.hkl]

# 
# h,k,l, Fc-squared, Fo-squared, sigma(Fo-squared) and status flag 
# 
data_I
_shelx_title ' A in P2(1)/c' 
_shelx_refln_list_code          4 
_shelx_F_calc_maximum      237.62 
_exptl_crystal_F_000       912.00 
_reflns_d_resolution_high  0.8256 
 
loop_ 
 _symmetry_equiv_pos_as_xyz 
 'x, y, z' 
 '-x, y+1/2, -z+1/2' 
 '-x, -y, -z' 
 'x, -y-1/2, z-1/2' 
 
_cell_length_a    11.0139 
_cell_length_b    24.1312 
_cell_length_c     9.2941 
_cell_angle_alpha  90.000 
_cell_angle_beta  108.233 
_cell_angle_gamma  90.000 
 
_shelx_F_squared_multiplier     1.000 
 
loop_ 
 _refln_index_h 
 _refln_index_k 
 _refln_index_l 
 _refln_F_squared_calc 
 _refln_F_squared_meas 
 _refln_F_squared_sigma 
 _refln_observed_status 
   2   0   0     5781.14     5618.45     41.64 o 
   3   0   0       49.90       43.91      2.31 o 
   4   0   0      391.88      353.46      4.22 o 
   5   0   0      166.66      143.25      2.74 o 
   6   0   0     1100.80     1108.77     10.74 o 
   7   0   0     1164.18     1103.15     11.17 o 
   8   0   0        6.95        8.96      1.91 o 
   9   0   0       64.32       69.35      4.09 o 
  10   0   0       32.25       24.93      2.91 o 
  11   0   0       28.31       29.26      4.81 o 
  12   0   0       59.11       55.57      6.23 o 
   2   1   0    14668.34    13386.27     77.27 o 
   3   1   0     1208.61     1037.93      6.31 o 
   4   1   0        6.35        6.86      0.66 o 
   5   1   0       56.53       52.68      1.25 o 
   6   1   0      112.00      123.72      2.87 o 
   7   1   0       44.51       54.01      1.61 o 
   8   1   0       24.31       21.51      1.46 o 
   9   1   0      259.94      237.97      4.62 o 
  10   1   0       76.92       77.85      2.95 o 
  11   1   0        4.19        2.99      1.77 o 
  12   1   0       11.11       16.88      3.15 o 
   1   2   0     6974.32     6356.73     41.43 o 
   2   2   0     5536.17     5190.67     33.56 o 
   3   2   0      284.88      275.89      2.47 o 
   4   2   0       65.88       66.70      1.20 o 
   5   2   0        0.68       -0.09      0.78 o 
   6   2   0       56.78       44.91      1.33 o 
   7   2   0      241.33      258.68      3.16 o 
   8   2   0       24.15       22.72      1.49 o 
   9   2   0       25.52       34.97      2.25 o 
  10   2   0       22.15       17.98      2.23 o 
  11   2   0        9.16       12.57      2.23 o 
  12   2   0        0.52        0.52      5.38 o 
   1   3   0      154.11      148.08      1.66 o 
   2   3   0     2946.15     3011.08     20.08 o 
   3   3   0      393.53      355.81      2.74 o 
   4   3   0      498.90      405.13      3.26 o 
   5   3   0     3851.90     3880.17     26.80 o 
   6   3   0       15.99       16.35      1.38 o 
   7   3   0        2.73        3.56      1.18 o 
   8   3   0        1.91        1.27      1.01 o 
   9   3   0      602.08      626.71      6.70 o 
  10   3   0      136.42      146.33      4.62 o 
  11   3   0        0.23       -0.28      1.67 o 
  12   3   0       17.86       18.27      2.63 o 
   0   4   0     2517.05     2259.89     21.22 o 
   1   4   0     5605.24     5405.01     34.87 o 
   2   4   0      828.99      737.74      7.10 o 
   3   4   0      865.84      821.15      5.89 o 
   4   4   0       14.74       12.87      0.69 o 
   5   4   0      736.77      861.73      6.01 o 
   6   4   0       73.34       71.33      1.54 o 
   7   4   0     1118.15     1035.37      8.51 o 
   8   4   0        9.18        8.93      1.18 o 
   9   4   0        3.46        3.35      1.52 o 
  10   4   0       84.63       89.48      5.71 o 
  11   4   0        5.70        4.03      1.88 o 
  12   4   0       50.17       54.15      3.49 o 
   1   5   0      101.68      121.53      1.46 o 
   2   5   0      485.50      455.75      4.90 o 
   3   5   0     1609.32     1583.34     11.80 o 
   4   5   0     3816.94     3948.15     23.46 o 
   5   5   0      740.61      729.02      5.29 o 
   6   5   0       82.23       99.71      1.78 o 
   7   5   0      581.31      598.14      5.90 o 
   8   5   0       17.25       14.73      1.59 o 
   9   5   0       19.87       18.86      1.82 o 
  10   5   0       21.90       23.78      2.69 o 
  11   5   0       13.06        9.43      2.17 o 
  12   5   0        1.12        1.86      2.24 o 
   0   6   0        3.75        4.42      0.59 o 
   1   6   0       71.11       65.27      1.15 o 
   2   6   0      117.97      113.44      2.90 o 
   3   6   0      976.23      958.64      7.97 o 
   4   6   0       76.06      109.42      1.61 o 
   5   6   0     2027.90     2232.44     13.16 o 
   6   6   0      602.31      709.37      6.27 o 
   7   6   0        0.27        2.40      0.95 o 
   8   6   0      178.19      164.23      3.65 o 
   9   6   0       23.20       21.13      2.82 o 
  10   6   0        0.36        1.79      1.41 o 
  11   6   0        0.31        2.23      1.91 o 
  12   6   0       10.18        9.93      2.80 o 
   1   7   0       35.58       34.16      0.94 o 
   2   7   0      598.76      581.56      4.56 o 
   3   7   0       31.33       49.16      1.12 o 
   4   7   0     2005.88     2205.68     14.24 o 
   5   7   0      164.83      200.74      2.23 o 
   6   7   0        1.57        2.65      0.78 o 
   7   7   0      136.91      142.72      3.28 o 
   8   7   0        0.49        3.70      1.28 o 
   9   7   0        0.84       -0.13      1.39 o 
  10   7   0       19.47       22.41      2.04 o 
  11   7   0        0.92        1.60      1.85 o 
  12   7   0        8.94       11.27      2.51 o 
   0   8   0      300.34      305.82      4.38 o 
   1   8   0      135.71      151.48      1.75 o 
   2   8   0       10.05       14.34      0.72 o 
   3   8   0      445.88      477.05      4.18 o 
   4   8   0       73.24       86.19      2.46 o 
   5   8   0      220.78      216.94      2.29 o 
   6   8   0       20.23       23.00      3.75 o 
   7   8   0      323.69      320.39      4.94 o 
   8   8   0      156.95      146.52      3.57 o 
   9   8   0       89.22       89.53      3.10 o 
  10   8   0        0.01       -1.03      1.34 o 
  11   8   0        1.88        1.37      3.12 o 
  12   8   0        0.00       -1.21      1.87 o 
   1   9   0      548.66      538.32      4.22 o 
   2   9   0        9.87        7.51      0.61 o 
   3   9   0      712.76      790.19      6.83 o 
   4   9   0      142.84      175.25      2.38 o 
   5   9   0      256.75      265.93      4.04 o 
   6   9   0       54.84       65.56      2.25 o 
   7   9   0       35.70       42.79      2.07 o 
   8   9   0       71.20       65.61      2.84 o 
   9   9   0       41.02       33.39      2.24 o 
  10   9   0        0.09       -1.90      1.27 o 
  11   9   0        4.12        4.70      1.72 o 
  12   9   0        3.98        1.23      2.21 o 
   0  10   0     5001.42     5315.27     53.71 o 
   1  10   0      573.37      581.50      4.27 o 
   2  10   0        8.71        8.79      0.67 o 
   3  10   0      188.76      205.25      3.17 o 
   4  10   0      537.81      549.67      5.08 o 
   5  10   0       10.89       11.85      1.22 o 
   6  10   0        3.15        3.83      1.37 o 
   7  10   0        0.21        1.24      1.11 o 
   8  10   0       53.32       50.38      2.43 o 
   9  10   0        0.81        2.68      1.46 o 
  10  10   0       70.78       73.61      3.20 o 
  11  10   0       11.67       13.23      2.00 o 
   1  11   0      390.76      383.94      3.29 o 
   2  11   0        9.65       11.18      0.79 o 
   3  11   0       33.29       22.43      1.04 o 
   4  11   0      116.61      124.68      2.18 o 
   5  11   0        0.17        0.20      0.89 o 
   6  11   0        0.56        0.13      0.96 o 
   7  11   0       15.47       19.60      1.67 o 
   8  11   0        0.38        4.92      1.41 o 
   9  11   0      450.76      395.58      6.38 o 
  10  11   0       43.62       46.85      2.77 o 
  11  11   0        8.12        7.81      1.92 o 
   0  12   0      176.39      158.00      4.30 o 
   1  12   0       18.37       18.85      0.83 o 
   2  12   0        0.09        0.12      0.60 o 
   3  12   0      452.79      411.24      4.19 o 
   4  12   0        1.61        1.77      0.85 o 
   5  12   0        6.47        8.60      1.24 o 
   6  12   0       97.82       89.84      3.26 o 
   7  12   0       23.10       29.89      1.97 o 
   8  12   0       16.10        8.06      1.60 o 
   9  12   0       36.75       50.45      2.69 o 
  10  12   0       77.95       75.46      3.37 o 
  11  12   0        0.46       -0.22      1.63 o 
   1  13   0       47.92       62.52      1.39 o 
   2  13   0      172.31      169.13      3.00 o 
   3  13   0      121.65      113.70      2.14 o 
   4  13   0      491.63      476.37      6.49 o 
   5  13   0       83.81       76.53      2.48 o 
   6  13   0      108.20      101.42      2.98 o 
   7  13   0       31.68       31.18      2.04 o 
   8  13   0      221.83      178.54      4.24 o 
   9  13   0      166.37      142.46      4.13 o 
  10  13   0        1.17        2.46      1.73 o 
  11  13   0        1.73        2.38      2.03 o 
   0  14   0     4650.43     4866.98     37.87 o 
   1  14   0      670.07      634.10      5.02 o 
   2  14   0       32.76       39.15      1.42 o 
   3  14   0       68.86       69.26      1.78 o 
   4  14   0      504.13      513.40      6.29 o 
   5  14   0      128.96      124.88      3.11 o 
   6  14   0       52.02       54.22      2.39 o 
   7  14   0      496.27      425.96      6.37 o 
   8  14   0        5.68        5.65      1.62 o 
   9  14   0        4.48        8.60      2.40 o 
  10  14   0        4.58        3.03      1.71 o 
  11  14   0       26.26       26.62      2.58 o 
   1  15   0      323.50      309.64      3.68 o 
   2  15   0      105.77      117.59      2.32 o 
   3  15   0       14.34       21.22      1.19 o 
   4  15   0      129.23      120.29      3.01 o 
   5  15   0      103.20      100.07      2.99 o 
   6  15   0       43.08       46.06      2.29 o 
   7  15   0       54.97       62.22      2.79 o 
   8  15   0       65.08       60.34      4.79 o 
   9  15   0       35.94       33.22      2.53 o 
  10  15   0      119.79      116.28      3.99 o 
   0  16   0     1280.26     1332.48     19.28 o 
   1  16   0      345.34      333.75      4.00 o 
   2  16   0      324.91      316.58      3.95 o 
   3  16   0       10.96       17.70      1.20 o 
   4  16   0      262.29      271.03      4.60 o 
   5  16   0       14.03        8.20      1.49 o 
   6  16   0      225.63      228.94      4.65 o 
   7  16   0      349.36      340.68      5.87 o 
   8  16   0       32.99       33.81      3.17 o 
   9  16   0       19.97       19.76      2.91 o 
  10  16   0        1.36        4.72      1.78 o 
   1  17   0      541.71      531.86      6.99 o 
   2  17   0      111.36      120.27      3.30 o 
   3  17   0       14.69       16.60      1.53 o 
   4  17   0      314.91      324.25      5.16 o 
   5  17   0      417.77      424.27      9.15 o 
   6  17   0      165.37      177.65      4.20 o 
   7  17   0        3.93        0.08      1.41 o 
   8  17   0       35.42       30.87      2.36 o 
   9  17   0        3.52        2.99      1.75 o 
  10  17   0       90.53       88.61      3.69 o 
   0  18   0      413.66      431.28      7.95 o 
   1  18   0       13.53       12.96      1.16 o 
   2  18   0      102.77      103.94      2.46 o 
   3  18   0       32.53       37.86      2.02 o 
   4  18   0      141.71      140.07      3.58 o 
   5  18   0      979.43      965.99     10.42 o 
   6  18   0        2.03        5.16      1.57 o 
   7  18   0      293.85      290.34      5.60 o 
   8  18   0        4.31        4.56      2.51 o 
   9  18   0        4.53        5.37      1.85 o 
   1  19   0       15.09       13.96      1.28 o 
   2  19   0       91.43       85.79      2.31 o 
   3  19   0      563.10      585.81      9.26 o 
   4  19   0      388.22      368.93      5.83 o 
   5  19   0      205.70      227.18      4.75 o 
   6  19   0       11.15       16.45      3.02 o 
   7  19   0       38.04       44.33      2.67 o 
   8  19   0        8.09        4.89      1.78 o 
   9  19   0        0.17       -1.29      1.61 o 
   0  20   0      819.18      811.72     21.21 o 
   1  20   0        0.93        1.08      1.35 o 
   2  20   0      683.70      684.42      7.99 o 
   3  20   0      634.87      597.56      7.59 o 
   4  20   0       38.47       42.76      2.37 o 
   5  20   0      220.88      221.64      4.74 o 
   6  20   0      654.30      657.96      8.70 o 
   7  20   0       69.27       80.43      3.36 o 
   8  20   0        0.91        2.62      1.83 o 
   9  20   0        2.08        1.87      1.83 o 
   1  21   0      248.57      252.41      4.57 o 
   2  21   0      404.08      405.91      6.00 o 
   3  21   0       71.92       73.25      2.89 o 
   4  21   0       10.84       10.08      1.69 o 
   5  21   0      889.37      902.59     12.51 o 
   6  21   0      218.97      223.31      5.05 o 
   7  21   0        3.87        4.99      1.74 o 
   8  21   0        5.82        8.45      2.57 o 
   0  22   0      306.26      310.32      7.32 o 
   1  22   0       54.97       58.03      2.50 o 
   2  22   0        7.05        6.80      2.52 o 
   3  22   0        9.05        7.72      1.55 o 
   4  22   0       61.94       61.75      2.80 o 
   5  22   0      255.55      269.04      5.45 o 
   6  22   0      302.20      297.74      5.92 o 
   7  22   0       25.79       27.64      2.47 o 
   8  22   0        6.04        5.55      1.91 o 
   1  23   0       82.32       76.23      4.95 o 
   2  23   0       22.61       20.99      2.23 o 
   3  23   0        0.18       -0.11      1.35 o 
   4  23   0       14.21       16.58      2.11 o 
   5  23   0      122.23      121.47      3.87 o 
   6  23   0      104.30      105.19      3.76 o 
   7  23   0        3.71        2.02      1.71 o 
   0  24   0      145.26      146.51      6.31 o 
   1  24   0      160.82      157.90      4.70 o 
   2  24   0       53.95       53.12      3.12 o 
   3  24   0       20.80       23.87      2.48 o 
   4  24   0       42.98       38.37      2.47 o 
   5  24   0       10.18       13.77      2.06 o 
   6  24   0        4.54        3.57      1.74 o 
   7  24   0        0.15        2.36      1.86 o 
   1  25   0      143.83      147.55      4.68 o 
   2  25   0       21.49       22.94      2.40 o 
   3  25   0        6.91        4.36      1.86 o 
   4  25   0        5.70        6.30      1.98 o 
   5  25   0        5.71        4.39      1.68 o 
   6  25   0       65.60       61.04      3.26 o 
   0  26   0       19.37       20.77      4.47 o 
   1  26   0       85.52       83.13      3.77 o 
   2  26   0        0.41        0.04      1.59 o 
   3  26   0        8.37        9.12      2.05 o 
   4  26   0        2.72        3.81      1.94 o 
   5  26   0       29.47       34.25      2.60 o 
   1  27   0       37.01       37.20      2.90 o 
   2  27   0       25.27       28.30      2.69 o 
   3  27   0        4.14        3.73      2.13 o 
   4  27   0        0.61        0.33      1.81 o 
   0  28   0       15.69       21.36      4.57 o 
   1  28   0        0.23        1.01      2.15 o 
   2  28   0       29.33       26.60      2.81 o 
   3  28   0        0.00        1.21      1.73 o 
   1  29   0       15.76       14.06      3.05 o 
 -12   1   1        6.47        8.39      2.66 o 
 -11   1   1        1.87        1.93      1.73 o 
 -10   1   1      362.49      363.00      8.05 o 
  -9   1   1     2267.83     2250.23     18.42 o 
  -8   1   1      158.82      165.92      2.91 o 
  -7   1   1      106.92      114.91      2.07 o 
  -6   1   1        3.34        4.15      0.90 o 
  -5   1   1       85.82       99.19      1.60 o 
  -4   1   1     1295.51     1301.94      7.93 o 
  -3   1   1     2248.86     2116.89     12.85 o 
  -2   1   1     2923.68     2854.74     15.33 o 
  -1   1   1      324.51      306.83      2.61 o 
   0   1   1      325.28      299.27      3.66 o 
   1   1   1     3740.56     3588.22     23.42 o 
   2   1   1      244.56      239.73      2.57 o 
   3   1   1     5454.36     5436.63     28.85 o 
   4   1   1      100.76      123.47      1.71 o 
   5   1   1        1.20       -0.36      0.48 o 
   6   1   1      144.72      156.77      2.27 o 
   7   1   1       74.98       88.32      2.39 o 
   8   1   1     3384.25     3271.04     32.63 o 
   9   1   1      585.62      578.71      7.47 o 
  10   1   1        0.17       -0.81      1.56 o 
  11   1   1        2.71        1.79      3.88 o 
  12   1   1        1.12        1.50      4.54 o 
 -12   2   1        9.49        7.78      2.79 o 
 -11   2   1        0.31        1.31      1.73 o 
 -10   2   1       18.72       26.71      3.00 o 
  -9   2   1     2131.79     2155.29     15.66 o 
  -8   2   1      271.61      246.70      3.25 o 
  -7   2   1        4.63       10.98      1.43 o 
  -6   2   1      381.69      373.08      3.59 o 
  -5   2   1      936.49      892.58      6.65 o 
  -4   2   1      872.61      827.21      6.13 o 
  -3   2   1      150.13      111.31      1.37 o 
  -2   2   1    30313.27    27446.68    173.32 o 
  -1   2   1     2013.73     1881.38     12.61 o 
   0   2   1      590.26      577.12      5.06 o 
   1   2   1    13946.30    12929.53     75.03 o 
   2   2   1    11011.67     9990.76     57.19 o 
   3   2   1     1583.99     1674.03      9.74 o 
   4   2   1     1977.23     2011.27     12.28 o 
   5   2   1       78.86       84.30      1.93 o 
   6   2   1       73.41       66.40      1.52 o 
   7   2   1       94.92       96.54      2.34 o 
   8   2   1       84.01      109.96      5.50 o 
   9   2   1      141.73      153.50      6.28 o 
  10   2   1        0.46       -0.78      1.85 o 
  11   2   1       10.97       11.58      2.32 o 
  12   2   1       34.19       39.85      4.15 o 
 -12   3   1        0.65        0.97      1.84 o 
 -11   3   1        1.19        3.57      1.85 o 
 -10   3   1      433.78      420.28      6.23 o 
  -9   3   1       55.03       76.29      4.88 o 
  -8   3   1      429.83      421.47      4.35 o 
  -7   3   1        4.27        7.51      0.85 o 
  -6   3   1      373.25      383.63      3.63 o 
  -5   3   1      291.05      277.60      2.79 o 
  -4   3   1      249.78      228.22      2.27 o 
  -3   3   1      165.65      205.35      2.18 o 
  -2   3   1      497.15      493.41      3.31 o 
  -1   3   1        8.31        7.90      0.89 o 
   0   3   1     4125.99     3924.58     29.55 o 
   1   3   1       83.70       87.33      1.43 o 
   2   3   1    10185.21     9078.06     52.00 o 
   3   3   1     1386.57     1359.43      9.12 o 
   4   3   1        3.69        1.50      0.46 o 
   5   3   1      752.44      748.91      8.03 o 
   6   3   1       23.95       24.03      1.05 o 
   7   3   1      936.63      918.36      7.98 o 
   8   3   1      736.31      719.03      7.13 o 
   9   3   1        1.29       -0.24      2.70 o 
  10   3   1        7.99        7.65      1.99 o 
  11   3   1        7.63        3.44      1.98 o 
  12   3   1        0.12       -3.31      2.36 o 
 -12   4   1        0.42        1.55      1.83 o 
 -11   4   1       77.74       81.44      3.70 o 
 -10   4   1      103.17      121.39      4.51 o 
  -9   4   1      350.40      333.34      5.29 o 
  -8   4   1      167.21      153.67      2.94 o 
  -7   4   1      141.10      138.60      2.25 o 
  -6   4   1      641.62      623.53      4.99 o 
  -5   4   1       42.67       46.52      1.24 o 
  -4   4   1      268.74      273.09      2.57 o 
  -3   4   1     1976.89     1956.43     12.15 o 
  -2   4   1      320.91      337.90      2.56 o 
  -1   4   1     2637.22     2497.43     13.52 o 
   0   4   1     6052.44     5959.69     34.34 o 
   1   4   1      458.01      474.28      4.17 o 
   2   4   1     1408.99     1303.83      9.76 o 
   3   4   1     1458.11     1470.79      9.80 o 
   4   4   1     1079.88     1294.58     10.05 o 
   5   4   1      301.89      305.39      3.83 o 
   6   4   1        5.44        6.92      1.84 o 
   7   4   1        0.00        4.45      1.04 o 
   8   4   1      248.96      255.53      4.61 o 
   9   4   1      178.13      178.69      5.47 o 
  10   4   1       42.71       58.92      3.27 o 
  11   4   1       17.81       18.21      2.52 o 
  12   4   1        0.00       -2.79      1.86 o 
 -12   5   1        0.12        1.64      2.34 o 
 -11   5   1       34.29       38.02      3.35 o 
 -10   5   1       65.93       77.00      2.98 o 
  -9   5   1       34.33       32.13      3.81 o 
  -8   5   1       56.45       55.23      1.95 o 
  -7   5   1      172.92      184.48      2.56 o 
  -6   5   1       51.16       39.18      1.26 o 
  -5   5   1        0.01        2.46      0.62 o 
  -4   5   1     7115.71     7280.66     42.91 o 
  -3   5   1        0.12        0.00      0.33 o 
  -2   5   1      120.40      103.88      1.26 o 
  -1   5   1     1589.45     1571.96      8.90 o 
   0   5   1    16601.37    15115.78     79.27 o 
   1   5   1     1971.12     1960.74     13.71 o 
   2   5   1     2278.78     2150.23     15.21 o 
   3   5   1     3822.09     3910.53     33.23 o 
   4   5   1      253.20      319.96      5.07 o 
   5   5   1       85.21      103.73      2.02 o 
   6   5   1       39.21       51.86      1.92 o 
   7   5   1      224.96      199.16      3.25 o 
   8   5   1       93.23      106.16      3.19 o 
   9   5   1        0.92       -0.06      1.65 o 
  10   5   1        1.18        2.23      1.83 o 
  11   5   1        0.04        2.30      2.25 o 
  12   5   1        6.71        7.35      2.36 o 
 -12   6   1        3.21        2.35      1.96 o 
 -11   6   1       13.96       19.09      3.55 o 
 -10   6   1       21.58       21.09      1.92 o 
  -9   6   1        7.42        3.37      1.34 o 
  -8   6   1        5.44        5.92      1.28 o 
  -7   6   1       64.69       62.51      1.88 o 
  -6   6   1       50.79       54.01      1.39 o 
  -5   6   1     1544.92     1587.17      9.84 o 
  -4   6   1       40.78       44.74      1.09 o 
  -3   6   1     1276.43     1257.67      9.56 o 
  -2   6   1     1131.94     1118.01      6.78 o 
  -1   6   1       50.06       76.43      1.26 o 
   0   6   1     5977.84     5697.59     29.96 o 
   1   6   1      116.91      127.63      1.75 o 
   2   6   1     1733.32     1670.39     17.45 o 
   3   6   1      200.43      213.94      2.88 o 
   4   6   1     1732.16     1797.04     12.10 o 
   5   6   1       24.53       31.82      1.56 o 
   6   6   1      318.83      326.84      3.94 o 
   7   6   1        0.02       -1.02      0.95 o 
   8   6   1      578.33      576.67      8.66 o 
   9   6   1        3.10        2.22      1.36 o 
  10   6   1       64.61       61.02      3.36 o 
  11   6   1        5.52        5.98      2.10 o 
 -12   7   1        8.53       15.30      2.48 o 
 -11   7   1        2.41        0.92      1.49 o 
 -10   7   1        3.73        3.15      1.41 o 
  -9   7   1        4.71        1.92      1.23 o 
  -8   7   1        0.63        2.00      1.15 o 
  -7   7   1      125.50      125.68      2.95 o 
  -6   7   1      408.64      415.49      3.83 o 
  -5   7   1       61.37       70.90      1.86 o 
  -4   7   1       95.38       85.37      1.40 o 
  -3   7   1     1211.61     1222.22      7.55 o 
  -2   7   1     5599.29     5507.66     29.22 o 
  -1   7   1      607.25      568.93      4.39 o 
   0   7   1      698.50      698.90      4.61 o 
   1   7   1      115.37       79.23      1.35 o 
   2   7   1     1514.74     1503.38     11.45 o 
   3   7   1      336.05      316.32      3.94 o 
   4   7   1     1191.90     1225.45      8.87 o 
   5   7   1      267.45      248.82      3.45 o 
   6   7   1        1.47        0.59      0.91 o 
   7   7   1       10.49        8.85      1.35 o 
   8   7   1       10.06       14.84      1.93 o 
   9   7   1       56.23       50.74      4.32 o 
  10   7   1       10.39        7.82      2.08 o 
  11   7   1       21.87       21.73      2.99 o 
 -12   8   1        5.31        7.23      2.27 o 
 -11   8   1        0.15        0.33      1.46 o 
 -10   8   1        1.20       -0.37      1.30 o 
  -9   8   1       58.66       47.04      2.40 o 
  -8   8   1       33.71       32.80      2.35 o 
  -7   8   1        5.51        5.25      1.16 o 
  -6   8   1      335.89      370.37      3.58 o 
  -5   8   1        8.37        4.19      0.57 o 
  -4   8   1      393.56      431.32      3.82 o 
  -3   8   1       14.61       20.13      0.85 o 
  -2   8   1     1361.15     1320.36      8.94 o 
  -1   8   1      633.31      619.04      4.32 o 
   0   8   1      918.41      994.62      8.39 o 
   1   8   1      204.26      206.80      1.99 o 
   2   8   1      194.42      194.64      2.96 o 
   3   8   1      124.01      144.47      2.62 o 
   4   8   1      216.60      247.97      4.25 o 
   5   8   1      410.28      433.12      4.37 o 
   6   8   1        2.69        1.36      1.01 o 
   7   8   1       17.53       25.71      1.77 o 
   8   8   1        9.95        6.00      1.46 o 
   9   8   1        4.75        7.20      1.63 o 
  10   8   1        9.75        8.56      1.80 o 
  11   8   1        3.05        0.88      1.95 o 
 -12   9   1        0.12        1.90      1.73 o 
 -11   9   1       19.06       22.05      2.21 o 
 -10   9   1       43.19       49.21      2.62 o 
  -9   9   1        2.87        1.10      1.29 o 
  -8   9   1        1.59        4.65      1.29 o 
  -7   9   1       39.94       47.28      2.10 o 
  -6   9   1      258.97      267.18      4.23 o 
  -5   9   1      275.76      281.92      2.86 o 
  -4   9   1      405.66      442.64      4.28 o 
  -3   9   1        7.44        7.32      0.62 o 
  -2   9   1      655.36      640.56      5.18 o 
  -1   9   1     1393.82     1355.75      8.25 o 
   0   9   1     3995.79     4067.54     22.03 o 
   1   9   1      171.90      202.71      2.06 o 
   2   9   1      123.50      105.88      1.69 o 
   3   9   1       21.86       36.58      1.51 o 
   4   9   1        0.07        3.02      0.88 o 
   5   9   1      494.81      475.14      5.84 o 
   6   9   1       24.73       29.51      1.75 o 
   7   9   1       20.97       18.67      1.65 o 
   8   9   1       39.16       36.56      2.20 o 
   9   9   1       10.44        6.58      1.91 o 
  10   9   1       40.74       47.72      2.75 o 
  11   9   1       12.34       20.64      2.83 o 
 -12  10   1        0.39        0.95      1.70 o 
 -11  10   1        2.17       -0.27      1.54 o 
 -10  10   1        6.41        7.98      1.75 o 
  -9  10   1       25.76       23.60      1.98 o 
  -8  10   1       40.71       34.80      2.04 o 
  -7  10   1      110.37      116.44      3.04 o 
  -6  10   1       97.93      119.45      2.85 o 
  -5  10   1      417.47      369.59      6.53 o 
  -4  10   1      223.41      223.90      2.90 o 
  -3  10   1      129.50      122.04      2.10 o 
  -2  10   1      926.75      950.51      6.33 o 
  -1  10   1     1723.56     1843.64     10.89 o 
   0  10   1     2398.61     2627.76     14.87 o 
   1  10   1       85.14      101.10      2.04 o 
   2  10   1       35.83       35.38      1.65 o 
   3  10   1       30.75       32.55      2.02 o 
   4  10   1      188.63      185.51      3.84 o 
   5  10   1       26.38       33.41      1.71 o 
   6  10   1       18.68       21.95      1.66 o 
   7  10   1      214.01      185.24      3.97 o 
   8  10   1      117.31      106.96      3.84 o 
   9  10   1       36.38       34.27      2.32 o 
  10  10   1        4.07        4.24      1.65 o 
  11  10   1        4.72        7.62      2.30 o 
 -12  11   1        0.90        0.12      1.74 o 
 -11  11   1        0.73        0.71      1.58 o 
 -10  11   1        3.99        3.72      1.63 o 
  -9  11   1       57.91       53.14      2.61 o 
  -8  11   1       13.76       15.46      1.68 o 
  -7  11   1        0.23        1.18      1.10 o 
  -6  11   1      163.10      179.87      5.31 o 
  -5  11   1       75.53       80.85      2.40 o 
  -4  11   1      222.24      234.07      3.05 o 
  -3  11   1        0.19        0.42      0.42 o 
  -2  11   1      134.55      159.61      2.00 o 
  -1  11   1       66.85       92.25      1.86 o 
   0  11   1      252.12      279.48      3.08 o 
   1  11   1      370.22      421.99      3.53 o 
   2  11   1      267.09      233.03      2.84 o 
   3  11   1       51.70       59.12      1.96 o 
   4  11   1      160.75      132.27      2.89 o 
   5  11   1        8.31       11.68      1.36 o 
   6  11   1       98.22       92.33      2.81 o 
   7  11   1       67.00       68.76      2.70 o 
   8  11   1       43.30       47.15      2.50 o 
   9  11   1       35.64       36.28      2.40 o 
  10  11   1       10.10       10.80      1.93 o 
  11  11   1        7.88       15.42      3.86 o 
 -11  12   1        2.18        0.54      1.63 o 
 -10  12   1        1.08        0.59      1.52 o 
  -9  12   1      176.26      168.89      4.17 o 
  -8  12   1       66.56       60.36      2.58 o 
  -7  12   1       24.24       26.13      1.88 o 
  -6  12   1      201.24      193.58      3.82 o 
  -5  12   1        2.18        2.26      0.98 o 
  -4  12   1        6.48        0.74      0.62 o 
  -3  12   1       91.88       75.74      1.40 o 
  -2  12   1     1867.01     1828.06     12.05 o 
  -1  12   1      819.02      911.83      6.85 o 
   0  12   1      820.97     1009.71      7.08 o 
   1  12   1     1063.69     1066.74      7.12 o 
   2  12   1      509.16      481.51      5.01 o 
   3  12   1        6.46        5.32      1.04 o 
   4  12   1       24.26       29.99      1.64 o 
   5  12   1       53.74       48.63      2.10 o 
   6  12   1       53.56       52.45      2.35 o 
   7  12   1      246.29      220.67      4.47 o 
   8  12   1       87.87       88.59      3.25 o 
   9  12   1       82.21       85.57      3.36 o 
  10  12   1        1.18        4.72      1.77 o 
  11  12   1       13.07       16.83      2.24 o 
 -11  13   1       10.26       12.97      2.12 o 
 -10  13   1        3.72        4.69      1.69 o 
  -9  13   1       49.19       58.40      4.20 o 
  -8  13   1      178.21      174.41      4.11 o 
  -7  13   1       69.18       63.54      2.61 o 
  -6  13   1      101.69       91.90      2.80 o 
  -5  13   1      451.39      412.58      5.51 o 
  -4  13   1        9.35        9.50      0.92 o 
  -3  13   1      107.19       95.39      2.03 o 
  -2  13   1        4.17        3.65      0.61 o 
  -1  13   1      167.18      159.36      2.18 o 
   0  13   1      272.34      295.35      3.04 o 
   1  13   1     2221.09     2338.88     13.83 o 
   2  13   1      174.37      165.47      2.75 o 
   3  13   1        6.95       10.61      1.17 o 
   4  13   1        1.58        6.73      1.39 o 
   5  13   1       59.50       49.97      2.23 o 
   6  13   1       13.95        7.17      1.41 o 
   7  13   1      150.50      137.40      6.90 o 
   8  13   1      110.36      102.93      3.48 o 
   9  13   1       13.12       15.40      2.06 o 
  10  13   1       23.11       20.77      2.20 o 
 -11  14   1       14.08       10.97      2.09 o 
 -10  14   1       55.72       71.00      6.77 o 
  -9  14   1      107.82      114.05      3.76 o 
  -8  14   1       24.03       33.20      2.23 o 
  -7  14   1        5.11        6.31      1.49 o 
  -6  14   1       10.54       14.71      1.58 o 
  -5  14   1      173.51      158.69      3.44 o 
  -4  14   1      392.81      338.81      4.82 o 
  -3  14   1       85.99       86.33      1.99 o 
  -2  14   1       70.51       73.50      1.56 o 
  -1  14   1     2070.56     2092.81     12.73 o 
   0  14   1      204.42      247.85      2.84 o 
   1  14   1       10.95       11.04      0.87 o 
   2  14   1      148.03      144.58      2.43 o 
   3  14   1       27.75       27.08      1.64 o 
   4  14   1        1.70        1.67      1.04 o 
   5  14   1      570.57      554.88      7.00 o 
   6  14   1       84.81       79.66      2.89 o 
   7  14   1        2.00        0.04      1.30 o 
   8  14   1       14.04       19.52      2.06 o 
   9  14   1       13.15       11.53      1.92 o 
  10  14   1       11.19       13.14      2.12 o 
 -11  15   1       15.98       19.46      2.37 o 
 -10  15   1       23.56       25.68      2.37 o 
  -9  15   1       39.02       37.58      2.51 o 
  -8  15   1      168.09      173.20      6.31 o 
  -7  15   1      278.81      253.90      4.88 o 
  -6  15   1       42.71       29.51      1.93 o 
  -5  15   1      113.55      110.17      3.02 o 
  -4  15   1      133.59      133.83      2.61 o 
  -3  15   1       12.34       11.17      1.02 o 
  -2  15   1     1096.65     1139.15      8.94 o 
  -1  15   1        0.85        1.62      1.09 o 
   0  15   1      698.83      666.67      5.36 o 
   1  15   1      350.14      378.62      4.26 o 
   2  15   1       13.61       15.05      1.12 o 
   3  15   1      256.08      259.27      4.32 o 
   4  15   1       85.81       80.31      2.66 o 
   5  15   1       27.97       33.67      2.09 o 
   6  15   1      454.13      461.93      6.70 o 
   7  15   1        2.51        1.88      1.42 o 
   8  15   1      161.41      163.34      4.37 o 
   9  15   1       79.82       78.85      3.38 o 
  10  15   1        2.33        5.52      2.71 o 
 -10  16   1       20.13       24.12      2.35 o 
  -9  16   1      333.74      324.65      8.44 o 
  -8  16   1        0.20        0.04      1.40 o 
  -7  16   1        4.05        2.99      1.39 o 
  -6  16   1        3.39        0.98      1.28 o 
  -5  16   1      145.48      124.62      3.27 o 
  -4  16   1      139.59      137.56      3.26 o 
  -3  16   1       27.89       34.78      1.54 o 
  -2  16   1      673.31      737.86      6.70 o 
  -1  16   1       15.43       15.55      1.00 o 
   0  16   1       21.33       14.61      0.96 o 
   1  16   1      125.15      162.48      2.79 o 
   2  16   1        0.65        3.14      0.85 o 
   3  16   1      585.72      568.69      6.87 o 
   4  16   1       86.57       77.96      2.74 o 
   5  16   1      170.81      171.13      3.96 o 
   6  16   1        5.93        8.40      1.61 o 
   7  16   1        0.76        0.22      2.35 o 
   8  16   1      169.25      184.93      7.68 o 
   9  16   1       72.82       74.60      3.40 o 
  10  16   1        1.16        0.21      1.65 o 
 -10  17   1        2.93       -0.60      1.68 o 
  -9  17   1        6.00       10.74      1.95 o 
  -8  17   1       10.40        7.92      1.76 o 
  -7  17   1       11.77        8.88      1.73 o 
  -6  17   1        3.11        0.87      1.34 o 
  -5  17   1       77.57       83.88      2.92 o 
  -4  17   1      307.21      310.73      5.02 o 
  -3  17   1       47.99       49.26      2.02 o 
  -2  17   1       62.85       58.90      2.35 o 
  -1  17   1       46.52       53.89      2.61 o 
   0  17   1      119.39      132.21      2.56 o 
   1  17   1       28.75       25.47      1.58 o 
   2  17   1      457.29      448.00      5.88 o 
   3  17   1       45.23       40.75      2.07 o 
   4  17   1        1.52        1.09      1.27 o 
   5  17   1      461.35      484.56      6.86 o 
   6  17   1       17.43       13.66      1.85 o 
   7  17   1        1.26        0.21      1.50 o 
   8  17   1        9.29        9.36      1.84 o 
   9  17   1        4.42        1.60      1.74 o 
 -10  18   1        0.68        2.43      1.84 o 
  -9  18   1       26.13       25.19      2.40 o 
  -8  18   1        3.84        4.56      2.05 o 
  -7  18   1       50.32       55.86      2.77 o 
  -6  18   1        1.24        1.46      1.37 o 
  -5  18   1      173.52      177.95      5.85 o 
  -4  18   1      469.60      479.20      6.82 o 
  -3  18   1     2164.66     2124.17     15.25 o 
  -2  18   1     1396.94     1432.33     11.13 o 
  -1  18   1        9.53       11.24      1.14 o 
   0  18   1       13.58       13.59      1.18 o 
   1  18   1      160.07      172.31      3.05 o 
   2  18   1       52.78       53.98      2.27 o 
   3  18   1       54.74       57.59      2.47 o 
   4  18   1      451.30      447.56      6.49 o 
   5  18   1        0.76        4.17      2.25 o 
   6  18   1      132.22      154.26      4.13 o 
   7  18   1      152.81      152.44      4.18 o 
   8  18   1       15.16       16.96      2.12 o 
   9  18   1       52.94       51.06      3.20 o 
  -9  19   1       19.34       19.34      2.97 o 
  -8  19   1       18.09       17.19      2.05 o 
  -7  19   1        0.11        0.72      1.48 o 
  -6  19   1       75.43       71.82      2.96 o 
  -5  19   1       66.93       66.72      3.45 o 
  -4  19   1     2582.46     2583.88     22.88 o 
  -3  19   1        2.39        7.72      1.37 o 
  -2  19   1       44.43       43.66      2.69 o 
  -1  19   1      152.87      175.63      3.61 o 
   0  19   1       58.77       58.50      2.26 o 
   1  19   1      226.78      220.76      3.52 o 
   2  19   1      129.83      123.94      3.98 o 
   3  19   1     2112.85     2106.07     17.82 o 
   4  19   1       21.87       20.69      1.96 o 
   5  19   1        0.00        3.59      1.49 o 
   6  19   1       55.50       51.23      2.77 o 
   7  19   1       12.78       18.86      2.11 o 
   8  19   1       62.56       69.71      3.46 o 
   9  19   1        1.82        1.14      1.81 o 
  -9  20   1       14.24       13.29      3.68 o 
  -8  20   1        1.38        1.77      1.86 o 
  -7  20   1       89.74       88.74      3.37 o 
  -6  20   1       35.24       30.39      2.97 o 
  -5  20   1        1.95        1.79      1.44 o 
  -4  20   1      454.56      480.27      6.80 o 
  -3  20   1      285.33      285.57      4.99 o 
  -2  20   1       37.59       44.92      2.18 o 
  -1  20   1       34.89       37.57      2.02 o 
   0  20   1       15.36       14.83      1.53 o 
   1  20   1      119.90      105.79      3.02 o 
   2  20   1      549.81      552.18      7.19 o 
   3  20   1      368.93      397.30      6.13 o 
   4  20   1        2.23        0.97      1.37 o 
   5  20   1        3.29        2.93      1.61 o 
   6  20   1       88.75       78.55      3.22 o 
   7  20   1       28.06       30.00      2.45 o 
   8  20   1       37.55       38.17      2.71 o 
  -9  21   1        3.63        4.81      1.95 o 
  -8  21   1        0.43       -0.46      2.09 o 
  -7  21   1       76.90       77.28      3.34 o 
  -6  21   1       23.06       28.32      2.47 o 
  -5  21   1       80.08       71.48      4.53 o 
  -4  21   1      116.05      100.94      3.46 o 
  -3  21   1      253.97      234.48      5.76 o 
  -2  21   1      409.66      444.97      6.25 o 
  -1  21   1       36.92       44.71      2.54 o 
   0  21   1       28.82       31.78      1.97 o 
   1  21   1       25.73       21.39      2.13 o 
   2  21   1      615.60      604.32      7.71 o 
   3  21   1      377.55      351.67      5.83 o 
   4  21   1      241.38      251.53      5.12 o 
   5  21   1        0.53       -0.61      1.47 o 
   6  21   1        5.55        4.82      1.64 o 
   7  21   1        2.99        3.18      1.69 o 
   8  21   1        0.05        1.30      1.73 o 
  -8  22   1        3.20        3.27      1.81 o 
  -7  22   1       84.68       91.47      4.24 o 
  -6  22   1       46.32       52.43      2.77 o 
  -5  22   1        0.64        2.03      1.44 o 
  -4  22   1       26.87       29.48      2.20 o 
  -3  22   1       65.58       64.55      2.76 o 
  -2  22   1      166.95      179.08      3.99 o 
  -1  22   1       68.28       60.87      2.51 o 
   0  22   1       10.27        7.42      1.40 o 
   1  22   1       33.58       35.08      3.36 o 
   2  22   1      144.64      150.66      3.82 o 
   3  22   1      123.94      118.69      3.54 o 
   4  22   1       63.55       64.79      2.95 o 
   5  22   1        4.45        4.37      1.64 o 
   6  22   1       14.52        8.14      1.85 o 
   7  22   1        8.24        4.36      1.83 o 
  -8  23   1        1.44        4.66      1.89 o 
  -7  23   1       30.73       28.93      2.50 o 
  -6  23   1        0.05       -0.37      1.52 o 
  -5  23   1       48.76       53.50      2.94 o 
  -4  23   1       21.09       20.67      2.00 o 
  -3  23   1      342.46      354.31      6.96 o 
  -2  23   1      227.31      240.97      5.65 o 
  -1  23   1        0.50        2.24      1.26 o 
   0  23   1       65.36       76.28      2.98 o 
   1  23   1      136.50      160.13      4.68 o 
   2  23   1      107.12      111.32      4.07 o 
   3  23   1       11.59        9.71      1.69 o 
   4  23   1       10.69        8.87      1.93 o 
   5  23   1       75.60       71.85      3.23 o 
   6  23   1        5.66        6.33      1.77 o 
   7  23   1        0.30        0.42      1.65 o 
  -7  24   1        0.32       -0.22      1.69 o 
  -6  24   1        3.07        1.73      1.96 o 
  -5  24   1        3.78        2.61      1.55 o 
  -4  24   1      143.25      140.82      4.63 o 
  -3  24   1        7.79       12.35      2.06 o 
  -2  24   1       65.54       71.37      4.49 o 
  -1  24   1       52.32       50.24      2.49 o 
   0  24   1       23.38       24.05      2.31 o 
   1  24   1      180.89      167.10      4.92 o 
   2  24   1      346.27      340.58      7.05 o 
   3  24   1      517.87      514.91     11.73 o 
   4  24   1        5.91        4.33      1.56 o 
   5  24   1        2.37        0.82      1.51 o 
   6  24   1       33.81       25.67      2.44 o 
  -6  25   1        0.93       -2.49      1.66 o 
  -5  25   1        4.72        1.85      1.82 o 
  -4  25   1       21.55       28.91      2.60 o 
  -3  25   1       83.98       83.63      6.51 o 
  -2  25   1       14.48       16.64      2.23 o 
  -1  25   1        1.16       -0.18      1.52 o 
   0  25   1       32.58       33.30      2.67 o 
   1  25   1        9.53       12.41      2.10 o 
   2  25   1        2.38        3.96      1.75 o 
   3  25   1       10.08        9.79      2.10 o 
   4  25   1       40.08       40.58      2.59 o 
   5  25   1        0.01        1.81      1.59 o 
   6  25   1       26.72       30.09      2.56 o 
  -6  26   1       12.36       12.21      2.13 o 
  -5  26   1        1.79        2.96      1.92 o 
  -4  26   1        0.59        2.00      1.79 o 
  -3  26   1       38.40       40.48      4.42 o 
  -2  26   1        0.09        0.94      1.63 o 
  -1  26   1       33.91       37.35      3.66 o 
   0  26   1        1.60       -0.25      1.60 o 
   1  26   1       11.95       11.87      2.16 o 
   2  26   1      119.87      120.21      4.56 o 
   3  26   1       19.57       20.28      2.55 o 
   4  26   1       43.52       51.29      3.36 o 
   5  26   1       41.59       45.38      2.96 o 
  -5  27   1        2.92        2.11      2.74 o 
  -4  27   1       11.32       13.20      3.44 o 
  -3  27   1        5.87        5.96      2.59 o 
  -2  27   1       12.75       16.44      2.81 o 
  -1  27   1       49.99       52.16      4.21 o 
   0  27   1       20.11       22.92      2.53 o 
   1  27   1       52.25       53.25      3.35 o 
   2  27   1        6.60       12.55      2.46 o 
   3  27   1      219.44      244.68      6.56 o 
   4  27   1        3.02        4.28      2.14 o 
  -3  28   1        2.35        7.17      2.57 o 
  -2  28   1       18.17       18.72      2.48 o 
  -1  28   1        2.32        3.77      2.40 o 
   0  28   1        4.65        5.20      2.58 o 
   1  28   1        2.70        3.41      1.93 o 
   2  28   1       47.11       45.72      4.30 o 
   3  28   1       19.22       22.98      4.07 o 
  -1  29   1       16.66       17.71      3.25 o 
   0  29   1        1.27       -0.29      2.19 o 
 -13   0   2        1.85       -2.70      3.24 o 
 -12   0   2        3.99        3.24      3.19 o 
 -11   0   2       44.39       41.22      3.45 o 
 -10   0   2      378.57      360.09      6.27 o 
  -9   0   2       10.02       16.31      3.36 o 
  -8   0   2      190.02      198.43      6.61 o 
  -7   0   2     1135.04     1086.06     14.55 o 
  -6   0   2      284.85      334.71      5.09 o 
  -5   0   2     3590.74     3845.89     30.00 o 
  -4   0   2     1906.89     1820.73     15.01 o 
  -3   0   2      535.09      482.21      4.88 o 
  -2   0   2      404.14      511.55      6.28 o 
  -1   0   2    56461.42    47850.40   1573.95 o 
   0   0   2     3724.39     3477.47     26.35 o 
   1   0   2      782.23      690.25      6.36 o 
   2   0   2     7741.92     7342.92     66.74 o 
   3   0   2      130.57      151.69      2.60 o 
   4   0   2      445.46      433.48      5.27 o 
   5   0   2       39.72       27.18      1.51 o 
   6   0   2       81.02       66.41      2.30 o 
   7   0   2      166.80      167.57      5.12 o 
   8   0   2      103.33       99.67      4.54 o 
   9   0   2        6.23       11.42      2.45 o 
  10   0   2       14.56       13.30      3.93 o 
  11   0   2       40.43       50.86      6.09 o 
 -13   1   2       26.65       30.79      3.61 o 
 -12   1   2       15.19       15.75      2.24 o 
 -11   1   2      168.86      168.79      4.11 o 
 -10   1   2       43.98       35.79      1.92 o 
  -9   1   2        0.01       -1.51      1.01 o 
  -8   1   2      134.72      148.96      2.52 o 
  -7   1   2      292.66      307.84      3.43 o 
  -6   1   2       84.01       84.23      2.63 o 
  -5   1   2      269.53      252.76      3.97 o 
  -4   1   2      535.92      506.49      3.82 o 
  -3   1   2       28.58       40.20      1.21 o 
  -2   1   2     2068.33     2107.00     14.40 o 
  -1   1   2     5616.07     5409.53     34.65 o 
   0   1   2    25115.32    23168.22    122.58 o 
   1   1   2     4573.80     4365.54     23.24 o 
   2   1   2     1011.30     1039.15      7.91 o 
   3   1   2       19.65       19.08      0.75 o 
   4   1   2       87.72       99.46      1.75 o 
   5   1   2      509.04      533.59      4.50 o 
   6   1   2        2.11        0.92      0.62 o 
   7   1   2      195.87      193.63      3.87 o 
   8   1   2      178.86      185.01      4.41 o 
   9   1   2       79.99       86.13      3.07 o 
  10   1   2        0.53        7.39      4.31 o 
  11   1   2        8.96        8.32      2.79 o 
 -13   2   2        0.13        2.45      2.46 o 
 -12   2   2        2.94        2.32      1.82 o 
 -11   2   2       31.40       32.63      3.28 o 
 -10   2   2        1.90        1.38      1.29 o 
  -9   2   2       26.49       31.52      2.11 o 
  -8   2   2      116.79      110.63      2.26 o 
  -7   2   2      324.27      355.65      3.71 o 
  -6   2   2      127.89      138.46      2.22 o 
  -5   2   2     1922.03     2047.48     12.36 o 
  -4   2   2      969.05      979.44      6.33 o 
  -3   2   2       60.78       63.67      1.05 o 
  -2   2   2     4964.47     4647.41     26.97 o 
  -1   2   2     2903.62     2859.20     18.97 o 
   0   2   2      390.81      329.74      2.52 o 
   1   2   2        3.25        1.43      0.41 o 
   2   2   2      337.66      298.83      3.60 o 
   3   2   2      314.26      334.47      2.92 o 
   4   2   2      797.56      899.03      6.24 o 
   5   2   2        3.34        5.44      0.71 o 
   6   2   2       95.56       93.07      2.20 o 
   7   2   2       30.39       30.45      1.62 o 
   8   2   2       21.50       20.55      1.89 o 
   9   2   2       21.83       20.27      2.31 o 
  10   2   2        5.23        2.51      1.88 o 
  11   2   2        2.17        2.33      2.49 o 
 -13   3   2       15.04       21.51      2.70 o 
 -12   3   2        0.56        4.16      1.85 o 
 -11   3   2       24.67       31.24      3.31 o 
 -10   3   2      121.34      129.23      3.09 o 
  -9   3   2        4.34        1.89      1.19 o 
  -8   3   2       44.20       48.35      1.62 o 
  -7   3   2       97.26      106.52      2.03 o 
  -6   3   2     4381.71     4570.60     25.26 o 
  -5   3   2       68.07       69.70      1.59 o 
  -4   3   2       12.36       23.61      0.83 o 
  -3   3   2      760.31      828.48      5.90 o 
  -2   3   2     2277.92     2192.31     13.37 o 
  -1   3   2    21234.54    19737.30    112.71 o 
   0   3   2      263.15      243.37      2.09 o 
   1   3   2     2526.47     2360.09     14.31 o 
   2   3   2      837.39      736.14      5.43 o 
   3   3   2      542.90      449.63      3.84 o 
   4   3   2      665.80      713.28      5.23 o 
   5   3   2      131.47      140.29      2.02 o 
   6   3   2      287.79      267.13      3.66 o 
   7   3   2      176.14      180.81      3.24 o 
   8   3   2       36.33       33.22      2.15 o 
   9   3   2       88.36       92.72      3.80 o 
  10   3   2        0.03       -0.20      2.53 o 
  11   3   2       18.74       21.69      4.60 o 
 -13   4   2        8.49       11.24      2.41 o 
 -12   4   2       33.95       32.28      4.30 o 
 -11   4   2      115.71      115.20      3.53 o 
 -10   4   2       24.33       24.45      1.98 o 
  -9   4   2      168.08      163.98      3.22 o 
  -8   4   2      315.82      302.14      3.65 o 
  -7   4   2      584.42      604.43      5.79 o 
  -6   4   2       53.44       66.59      2.47 o 
  -5   4   2      464.76      484.03      4.06 o 
  -4   4   2     1069.49     1096.29      7.03 o 
  -3   4   2      278.55      294.44      2.56 o 
  -2   4   2    12841.51    12424.89     64.79 o 
  -1   4   2      986.04     1029.92      6.25 o 
   0   4   2     3692.55     3591.39     19.33 o 
   1   4   2     2788.16     2728.56     16.43 o 
   2   4   2      152.68      168.92      2.33 o 
   3   4   2     1294.32     1269.27      8.95 o 
   4   4   2      547.56      642.44      4.83 o 
   5   4   2      126.44      123.16      2.56 o 
   6   4   2        0.21        1.86      0.85 o 
   7   4   2       93.86       91.24      2.44 o 
   8   4   2       62.16       65.89      2.71 o 
   9   4   2       22.03       27.29      2.52 o 
  10   4   2        0.10       -1.65      1.64 o 
  11   4   2       29.69       26.49      2.89 o 
 -13   5   2        3.20        2.31      3.82 o 
 -12   5   2       13.38       21.15      2.49 o 
 -11   5   2       81.08       89.17      3.27 o 
 -10   5   2        2.08        3.09      1.38 o 
  -9   5   2       65.36       71.88      2.71 o 
  -8   5   2       13.89       21.60      1.22 o 
  -7   5   2      601.29      521.40      4.72 o 
  -6   5   2       15.21       27.13      1.37 o 
  -5   5   2     5624.63     5828.18     45.07 o 
  -4   5   2     1102.69     1099.49      7.88 o 
  -3   5   2       68.02       78.81      1.50 o 
  -2   5   2     4961.56     4745.69     25.28 o 
  -1   5   2    13248.90    12247.26     63.74 o 
   0   5   2      830.47      700.25      5.04 o 
   1   5   2     1964.68     1979.77     12.29 o 
   2   5   2      396.85      380.58      3.95 o 
   3   5   2       54.28       55.57      1.44 o 
   4   5   2        4.43        5.38      0.76 o 
   5   5   2       58.28       60.21      2.54 o 
   6   5   2      268.12      292.19      3.89 o 
   7   5   2      272.52      246.80      4.95 o 
   8   5   2        0.66        1.15      1.26 o 
   9   5   2       54.55       52.40      3.16 o 
  10   5   2        6.23        4.37      1.94 o 
  11   5   2        3.71        1.40      1.88 o 
 -12   6   2       14.74       17.85      2.57 o 
 -11   6   2       12.17       17.13      1.94 o 
 -10   6   2      100.27       90.19      3.10 o 
  -9   6   2      332.96      309.57      5.08 o 
  -8   6   2       52.00       45.60      1.79 o 
  -7   6   2      201.98      193.86      2.68 o 
  -6   6   2       13.07       25.15      1.08 o 
  -5   6   2      469.40      451.88      3.95 o 
  -4   6   2      339.62      309.36      2.91 o 
  -3   6   2        4.02        1.53      0.57 o 
  -2   6   2      294.22      303.26      2.64 o 
  -1   6   2        6.54        9.98      0.55 o 
   0   6   2      422.07      358.99      3.13 o 
   1   6   2      507.23      496.24      3.97 o 
   2   6   2      642.22      605.86      4.99 o 
   3   6   2      621.74      624.00      6.24 o 
   4   6   2      458.10      449.92      5.61 o 
   5   6   2       35.50       34.17      1.50 o 
   6   6   2      263.84      272.71      4.74 o 
   7   6   2      177.48      188.61      4.14 o 
   8   6   2      308.94      299.83      5.22 o 
   9   6   2       37.21       36.57      2.95 o 
  10   6   2        7.51        8.04      2.07 o 
  11   6   2        0.42       -0.27      1.88 o 
 -12   7   2        3.72        4.73      1.68 o 
 -11   7   2        1.24        2.83      1.50 o 
 -10   7   2       24.81       29.41      2.15 o 
  -9   7   2       12.50       11.98      1.56 o 
  -8   7   2      116.12       97.12      2.79 o 
  -7   7   2        0.10        4.61      0.79 o 
  -6   7   2      695.63      756.53      5.85 o 
  -5   7   2      260.44      255.77      2.79 o 
  -4   7   2        0.05        1.77      0.88 o 
  -3   7   2     3274.37     3211.75     17.83 o 
  -2   7   2       99.01      116.47      1.83 o 
  -1   7   2     1378.29     1487.08      8.87 o 
   0   7   2      839.18      815.12      5.90 o 
   1   7   2     2629.96     2689.94     16.82 o 
   2   7   2        0.33        0.81      0.86 o 
   3   7   2      213.50      240.62      3.55 o 
   4   7   2       71.28       62.76      1.64 o 
   5   7   2      211.23      245.12      3.88 o 
   6   7   2      201.39      199.71      6.07 o 
   7   7   2        1.14        1.22      1.19 o 
   8   7   2        6.76       10.51      1.65 o 
   9   7   2        5.89        5.74      1.58 o 
  10   7   2        3.69        5.15      2.12 o 
  11   7   2        0.03        0.93      2.51 o 
 -12   8   2       20.30       22.93      2.26 o 
 -11   8   2        1.57        0.22      1.55 o 
 -10   8   2      129.23      108.45      3.39 o 
  -9   8   2       34.58       21.26      1.76 o 
  -8   8   2        0.52        1.32      1.07 o 
  -7   8   2      121.95      128.82      2.50 o 
  -6   8   2        3.46        2.39      0.70 o 
  -5   8   2        1.98        3.09      0.61 o 
  -4   8   2      561.43      656.30      4.95 o 
  -3   8   2      573.73      602.89      4.98 o 
  -2   8   2     1027.27     1160.38      7.36 o 
  -1   8   2     5175.17     5263.89     30.88 o 
   0   8   2      173.85      194.68      2.49 o 
   1   8   2       32.52       37.42      0.95 o 
   2   8   2      105.17       93.79      1.68 o 
   3   8   2        0.46       -0.68      0.72 o 
   4   8   2        1.39        2.38      0.73 o 
   5   8   2       98.51       96.96      3.95 o 
   6   8   2      326.76      312.30      4.95 o 
   7   8   2       31.13       25.14      1.84 o 
   8   8   2      580.67      529.20     14.89 o 
   9   8   2       23.33       21.99      2.10 o 
  10   8   2        0.08       -1.83      1.71 o 
  11   8   2        2.58        1.67      2.09 o 
 -12   9   2        8.48        9.71      1.96 o 
 -11   9   2       26.24       25.13      3.08 o 
 -10   9   2        8.19        7.61      1.60 o 
  -9   9   2       12.59        9.42      1.50 o 
  -8   9   2       86.09       87.03      2.79 o 
  -7   9   2       18.91       23.80      1.60 o 
  -6   9   2      401.07      394.42      3.85 o 
  -5   9   2       10.93       10.30      0.77 o 
  -4   9   2     2354.68     2625.74     15.24 o 
  -3   9   2      584.59      629.89      4.75 o 
  -2   9   2      999.16     1034.60      6.81 o 
  -1   9   2      227.56      248.36      3.16 o 
   0   9   2     3420.33     3628.34     27.11 o 
   1   9   2     2795.76     3173.10     21.76 o 
   2   9   2      163.27      220.83      2.91 o 
   3   9   2      446.76      479.24      6.34 o 
   4   9   2      231.22      231.09      3.82 o 
   5   9   2        2.17        2.54      1.04 o 
   6   9   2        3.46        3.83      1.18 o 
   7   9   2      259.34      244.50      4.68 o 
   8   9   2      101.52       96.64      5.01 o 
   9   9   2        7.03        4.09      1.63 o 
  10   9   2       12.12       13.48      2.42 o 
  11   9   2        0.00        0.02      2.13 o 
 -12  10   2        1.46        6.27      1.85 o 
 -11  10   2        0.10       -1.28      1.43 o 
 -10  10   2       44.27       34.71      2.40 o 
  -9  10   2       93.08       71.31      2.74 o 
  -8  10   2       65.69       67.75      3.21 o 
  -7  10   2        4.01        3.01      1.09 o 
  -6  10   2       96.46      105.81      2.27 o 
  -5  10   2        0.89        0.08      0.55 o 
  -4  10   2       53.73       47.80      1.29 o 
  -3  10   2       55.47       35.13      1.16 o 
  -2  10   2       65.40       69.22      2.03 o 
  -1  10   2     2672.38     2771.22     17.33 o 
   0  10   2      413.06      483.72      4.28 o 
   1  10   2      922.95      999.51      6.68 o 
   2  10   2      182.45      190.26      2.84 o 
   3  10   2      620.13      680.83      7.09 o 
   4  10   2       22.77       25.68      1.52 o 
   5  10   2        0.05       -1.22      0.90 o 
   6  10   2        0.26       -0.12      1.06 o 
   7  10   2      163.22      159.14      3.86 o 
   8  10   2       18.53       10.06      1.69 o 
   9  10   2       62.12       53.74      3.20 o 
  10  10   2       16.73       19.02      2.66 o 
 -12  11   2        1.22       -0.77      1.88 o 
 -11  11   2        0.02       -0.47      1.53 o 
 -10  11   2      121.58      104.27      3.42 o 
  -9  11   2        9.87       11.95      1.64 o 
  -8  11   2        7.40        6.02      1.37 o 
  -7  11   2        1.83        4.46      1.43 o 
  -6  11   2        6.98        9.79      1.01 o 
  -5  11   2      154.68      171.45      2.76 o 
  -4  11   2       48.23       63.77      1.46 o 
  -3  11   2       13.47       14.13      1.12 o 
  -2  11   2       78.46       65.88      1.65 o 
  -1  11   2     2802.91     3062.07     17.37 o 
   0  11   2      268.57      281.49      2.95 o 
   1  11   2       38.63       44.36      1.16 o 
   2  11   2     1262.11     1304.82      8.36 o 
   3  11   2      308.19      338.58      5.40 o 
   4  11   2        3.00        3.93      1.08 o 
   5  11   2       20.61       16.86      1.51 o 
   6  11   2        4.68        1.21      1.12 o 
   7  11   2      170.03      150.91      3.83 o 
   8  11   2       75.80       67.62      3.99 o 
   9  11   2        3.26        1.06      1.56 o 
  10  11   2       48.67       52.54      2.99 o 
 -12  12   2        8.18       10.16      2.04 o 
 -11  12   2        0.00        0.49      1.55 o 
 -10  12   2        0.35        4.07      1.80 o 
  -9  12   2        1.32        1.29      1.48 o 
  -8  12   2       46.19       38.28      2.17 o 
  -7  12   2        9.70        6.19      1.33 o 
  -6  12   2      158.79      170.38      3.54 o 
  -5  12   2      165.49      163.84      2.77 o 
  -4  12   2      530.76      600.38      4.92 o 
  -3  12   2      466.79      394.05      4.21 o 
  -2  12   2       48.96       52.60      1.37 o 
  -1  12   2       72.20       92.27      1.69 o 
   0  12   2      151.70      170.17      2.47 o 
   1  12   2      451.74      472.41      4.02 o 
   2  12   2      153.58      168.22      2.61 o 
   3  12   2      105.72      114.37      3.08 o 
   4  12   2        6.42        9.36      1.24 o 
   5  12   2       72.35       82.71      2.70 o 
   6  12   2       79.48       91.95      3.72 o 
   7  12   2        1.28        0.88      1.36 o 
   8  12   2       32.36       40.03      2.54 o 
   9  12   2       86.00       79.16      3.43 o 
  10  12   2        0.26        3.08      1.73 o 
 -11  13   2        0.17       -0.89      1.82 o 
 -10  13   2      171.46      157.40      4.28 o 
  -9  13   2        3.81        0.75      1.35 o 
  -8  13   2       19.30       14.19      1.93 o 
  -7  13   2      239.73      213.82      4.25 o 
  -6  13   2      136.54      124.03      3.14 o 
  -5  13   2       49.28       42.11      1.60 o 
  -4  13   2       14.53       23.23      1.25 o 
  -3  13   2      218.78      187.41      2.86 o 
  -2  13   2     1174.26     1147.67      7.86 o 
  -1  13   2      172.29      179.33      2.39 o 
   0  13   2     1158.65     1191.64      8.04 o 
   1  13   2       76.76       67.59      1.47 o 
   2  13   2      126.07      127.24      2.64 o 
   3  13   2      302.32      329.46      5.12 o 
   4  13   2     1207.22     1205.48     11.36 o 
   5  13   2       45.74       41.97      2.47 o 
   6  13   2        1.76        1.82      1.30 o 
   7  13   2       91.53       88.40      3.19 o 
   8  13   2        1.28        0.74      1.45 o 
   9  13   2        5.96        8.56      1.91 o 
  10  13   2        6.98        7.70      2.02 o 
 -11  14   2        8.06       10.39      2.01 o 
 -10  14   2        7.92       12.23      1.92 o 
  -9  14   2        0.87        0.92      1.52 o 
  -8  14   2      105.16       88.66      3.12 o 
  -7  14   2       81.23       79.30      2.87 o 
  -6  14   2      128.49      125.17      3.20 o 
  -5  14   2        0.28        1.68      0.87 o 
  -4  14   2       28.39       23.69      1.30 o 
  -3  14   2      290.91      301.72      3.80 o 
  -2  14   2      216.56      197.42      4.01 o 
  -1  14   2     1833.16     1970.99     12.24 o 
   0  14   2      757.06      785.75      6.00 o 
   1  14   2        0.47       -0.77      0.63 o 
   2  14   2      267.37      272.56      4.29 o 
   3  14   2     1538.73     1490.98     13.07 o 
   4  14   2        5.30        4.98      1.32 o 
   5  14   2      175.42      170.84      3.89 o 
   6  14   2       53.83       54.44      2.58 o 
   7  14   2        0.89       -0.78      1.29 o 
   8  14   2        2.78        3.50      1.70 o 
   9  14   2        7.97        7.31      2.27 o 
  10  14   2       32.56       29.18      2.62 o 
 -11  15   2       50.64       52.17      4.45 o 
 -10  15   2        0.69        2.02      1.64 o 
  -9  15   2        7.53        6.73      1.68 o 
  -8  15   2       72.72       71.35      3.00 o 
  -7  15   2       12.32       18.76      1.81 o 
  -6  15   2       27.64       14.62      1.68 o 
  -5  15   2      400.12      416.00      5.73 o 
  -4  15   2      947.67      883.24      8.43 o 
  -3  15   2      172.17      174.24      2.92 o 
  -2  15   2        3.58        2.25      1.10 o 
  -1  15   2        9.46        6.41      1.92 o 
   0  15   2        5.49        7.71      0.80 o 
   1  15   2      139.34      151.09      2.63 o 
   2  15   2      138.10      110.10      4.10 o 
   3  15   2      389.22      370.24      5.38 o 
   4  15   2      131.07      129.89      3.39 o 
   5  15   2       44.66       41.01      2.60 o 
   6  15   2        0.07        1.36      1.41 o 
   7  15   2       22.65       19.34      2.55 o 
   8  15   2       14.38       16.67      2.04 o 
   9  15   2        0.71       -1.21      1.53 o 
 -11  16   2        3.80        6.87      2.59 o 
 -10  16   2       55.74       60.44      3.50 o 
  -9  16   2        8.06        9.81      1.80 o 
  -8  16   2       19.73       23.59      2.14 o 
  -7  16   2        8.68       10.31      1.64 o 
  -6  16   2       46.69       54.64      3.64 o 
  -5  16   2      391.32      388.93      5.66 o 
  -4  16   2       34.84       32.03      1.59 o 
  -3  16   2      518.18      521.78      5.51 o 
  -2  16   2      333.14      305.03      3.94 o 
  -1  16   2       51.17       47.89      1.50 o 
   0  16   2       89.01      104.91      2.25 o 
   1  16   2        0.52        0.73      0.77 o 
   2  16   2        3.72        2.18      1.07 o 
   3  16   2       25.41       29.22      2.68 o 
   4  16   2      404.09      410.80      6.08 o 
   5  16   2      146.55      124.46      3.55 o 
   6  16   2        5.38        3.69      1.48 o 
   7  16   2        0.00        0.19      1.44 o 
   8  16   2       46.77       44.34      2.83 o 
   9  16   2        2.90        4.01      1.69 o 
 -10  17   2       18.92       21.82      2.38 o 
  -9  17   2        8.49        8.34      1.82 o 
  -8  17   2       26.22       36.30      2.40 o 
  -7  17   2      119.68      117.88      3.47 o 
  -6  17   2      767.41      762.92     11.68 o 
  -5  17   2       80.72       95.01      3.50 o 
  -4  17   2       18.83       18.06      1.61 o 
  -3  17   2       52.99       49.33      1.98 o 
  -2  17   2      221.15      214.14      3.37 o 
  -1  17   2      225.04      224.08      3.00 o 
   0  17   2      414.10      417.70      7.32 o 
   1  17   2      122.60      110.14      2.45 o 
   2  17   2       13.93       13.07      1.46 o 
   3  17   2      311.46      296.09      6.58 o 
   4  17   2      317.88      301.95      5.26 o 
   5  17   2     1003.22      959.86     13.47 o 
   6  17   2      407.67      389.18      6.47 o 
   7  17   2      164.59      143.33      4.12 o 
   8  17   2       19.64       18.71      2.21 o 
   9  17   2       28.83       29.20      2.66 o 
 -10  18   2       19.02       21.03      2.70 o 
  -9  18   2        6.18        7.56      1.85 o 
  -8  18   2       46.92       53.19      2.77 o 
  -7  18   2       89.19       79.34      3.03 o 
  -6  18   2       10.75       10.56      1.62 o 
  -5  18   2       29.95       24.90      1.91 o 
  -4  18   2       20.80       16.38      1.47 o 
  -3  18   2      148.16      136.40      3.19 o 
  -2  18   2       30.65       43.00      1.79 o 
  -1  18   2      562.03      545.68      6.57 o 
   0  18   2        1.52        0.63      0.86 o 
   1  18   2       44.33       44.77      2.66 o 
   2  18   2        2.54        2.73      1.19 o 
   3  18   2       78.75       81.59      2.95 o 
   4  18   2      866.81      881.75     14.01 o 
   5  18   2        0.20        2.57      1.48 o 
   6  18   2        4.18        5.26      1.61 o 
   7  18   2       37.54       34.80      2.85 o 
   8  18   2       35.59       33.98      3.00 o 
 -10  19   2        3.22        2.33      2.04 o 
  -9  19   2        2.86        1.39      1.60 o 
  -8  19   2       22.95       28.12      3.27 o 
  -7  19   2        0.13        1.17      1.46 o 
  -6  19   2       72.12       72.13      2.94 o 
  -5  19   2      132.43      119.02      3.43 o 
  -4  19   2      336.67      338.97      5.43 o 
  -3  19   2      196.08      178.27      3.32 o 
  -2  19   2       52.91       50.36      1.96 o 
  -1  19   2      393.46      386.73      5.51 o 
   0  19   2       12.36       14.73      1.34 o 
   1  19   2        7.22       12.00      1.49 o 
   2  19   2       10.96       11.30      2.04 o 
   3  19   2       76.66       74.48      4.81 o 
   4  19   2      126.52      140.79      3.76 o 
   5  19   2      125.48      118.40      3.70 o 
   6  19   2      220.95      211.55      4.92 o 
   7  19   2        0.00       -0.04      1.46 o 
   8  19   2        4.55        3.21      1.76 o 
  -9  20   2        1.10        0.92      1.67 o 
  -8  20   2       11.80       11.78      1.93 o 
  -7  20   2        8.70        9.33      2.54 o 
  -6  20   2       80.22       85.53      3.16 o 
  -5  20   2      215.67      219.51      4.55 o 
  -4  20   2       35.45       32.91      2.11 o 
  -3  20   2        5.30        5.34      1.22 o 
  -2  20   2       10.90       12.25      1.77 o 
  -1  20   2      121.51      113.53      3.08 o 
   0  20   2      648.41      602.73      7.30 o 
   1  20   2       39.10       42.43      2.41 o 
   2  20   2        2.29        0.92      1.22 o 
   3  20   2        3.32        5.00      1.47 o 
   4  20   2      245.96      232.73      4.90 o 
   5  20   2      456.06      432.95      6.96 o 
   6  20   2        0.18       -0.91      1.46 o 
   7  20   2       56.80       53.98      3.04 o 
   8  20   2        8.37        7.23      1.91 o 
  -9  21   2        8.32        9.59      2.05 o 
  -8  21   2        5.55        5.67      1.78 o 
  -7  21   2      119.95      122.78      3.89 o 
  -6  21   2      166.54      174.27      4.87 o 
  -5  21   2       65.97       68.13      2.89 o 
  -4  21   2       65.12       67.08      2.72 o 
  -3  21   2       38.87       40.66      1.91 o 
  -2  21   2      310.65      310.90      5.68 o 
  -1  21   2      183.92      177.15      4.05 o 
   0  21   2      243.21      223.49      5.23 o 
   1  21   2      251.11      246.16      4.68 o 
   2  21   2        1.73        2.45      1.34 o 
   3  21   2       68.33       61.84      2.75 o 
   4  21   2      154.25      152.33      4.10 o 
   5  21   2       86.63       90.25      3.43 o 
   6  21   2        0.61        5.77      2.23 o 
   7  21   2       32.19       37.23      2.78 o 
  -8  22   2        2.79        1.94      1.65 o 
  -7  22   2      124.43      131.31      4.05 o 
  -6  22   2       54.40       55.95      4.19 o 
  -5  22   2       23.41       19.81      1.92 o 
  -4  22   2        2.09        2.25      1.68 o 
  -3  22   2       82.15       81.10      3.48 o 
  -2  22   2       84.63       75.17      2.80 o 
  -1  22   2      155.56      167.99      3.90 o 
   0  22   2        1.05        0.79      1.38 o 
   1  22   2       23.64       24.45      3.04 o 
   2  22   2       28.11       30.45      2.12 o 
   3  22   2      135.50      144.89      3.98 o 
   4  22   2       17.92       19.40      2.60 o 
   5  22   2       40.86       40.37      2.64 o 
   6  22   2       10.23       11.38      2.02 o 
   7  22   2       54.17       58.40      3.27 o 
  -8  23   2       58.63       52.82      3.12 o 
  -7  23   2      207.90      201.12      5.31 o 
  -6  23   2      115.80      121.26      5.50 o 
  -5  23   2        7.68        6.91      1.85 o 
  -4  23   2        4.80        3.23      1.46 o 
  -3  23   2        0.07        1.31      1.56 o 
  -2  23   2       14.80       13.58      1.66 o 
  -1  23   2       53.48       50.97      2.47 o 
   0  23   2      207.71      170.00      4.80 o 
   1  23   2      161.80      152.65      4.63 o 
   2  23   2        5.26        4.25      1.48 o 
   3  23   2        0.29        0.20      1.38 o 
   4  23   2        1.56        0.74      1.45 o 
   5  23   2      100.89      110.78      4.14 o 
   6  23   2       23.48       26.50      2.61 o 
  -7  24   2      112.71      121.90      4.13 o 
  -6  24   2       45.62       36.52      2.60 o 
  -5  24   2       10.13        8.19      1.73 o 
  -4  24   2        4.56        4.31      1.87 o 
  -3  24   2        0.53        0.24      1.50 o 
  -2  24   2        0.00       -0.19      1.23 o 
  -1  24   2        0.62        1.19      1.77 o 
   0  24   2       21.78       22.87      2.96 o 
   1  24   2       33.10       36.62      2.78 o 
   2  24   2       33.65       38.04      2.91 o 
   3  24   2        1.98       -0.37      1.37 o 
   4  24   2       23.37       29.00      2.41 o 
   5  24   2       24.65       27.11      3.51 o 
   6  24   2        1.23        3.92      1.80 o 
  -6  25   2        0.12        0.45      1.64 o 
  -5  25   2       15.83       12.14      2.23 o 
  -4  25   2        7.20        7.78      2.02 o 
  -3  25   2        0.98        0.18      1.62 o 
  -2  25   2       59.66       51.30      3.09 o 
  -1  25   2        3.52        1.56      1.72 o 
   0  25   2       46.45       43.52      2.93 o 
   1  25   2       15.01       10.90      2.07 o 
   2  25   2       37.24       44.23      5.59 o 
   3  25   2        1.41        1.96      1.74 o 
   4  25   2       23.72       20.70      2.29 o 
   5  25   2        3.10        2.77      2.13 o 
  -6  26   2      168.15      183.59      5.97 o 
  -5  26   2        5.95        9.83      2.24 o 
  -4  26   2       24.65       29.84      2.74 o 
  -3  26   2        1.72        3.21      1.79 o 
  -2  26   2        0.62       -2.06      1.45 o 
  -1  26   2        1.33        2.01      1.59 o 
   0  26   2       41.15       33.56      2.81 o 
   1  26   2        2.32        1.00      1.76 o 
   2  26   2        1.56       -0.28      2.36 o 
   3  26   2       52.14       56.69      3.60 o 
   4  26   2        3.80        0.29      1.67 o 
  -5  27   2        0.52       -1.33      1.91 o 
  -4  27   2        0.20        0.84      2.52 o 
  -3  27   2       28.51       33.07      4.54 o 
  -2  27   2       14.24       18.63      3.17 o 
  -1  27   2        0.09        0.90      2.12 o 
   0  27   2       35.24       37.28      3.01 o 
   1  27   2       12.85       14.18      2.53 o 
   2  27   2        6.74        9.46      2.17 o 
   3  27   2       43.82       57.69      3.67 o 
  -3  28   2        1.28        1.86      1.86 o 
  -2  28   2        4.95        6.44      2.72 o 
  -1  28   2        8.15        4.63      2.67 o 
   0  28   2        0.78        3.45      2.30 o 
   1  28   2        2.96        5.67      2.14 o 
   2  28   2       12.24       14.85      2.51 o 
 -12   1   3        1.58        1.03      3.02 o 
 -11   1   3        1.60       -1.67      1.11 o 
 -10   1   3       31.81       37.77      1.78 o 
  -9   1   3      210.28      209.23      4.62 o 
  -8   1   3        1.29        1.77      0.87 o 
  -7   1   3        1.47       -0.27      0.65 o 
  -6   1   3      820.16      832.38      6.15 o 
  -5   1   3       84.00       73.49      1.43 o 
  -4   1   3     1026.13     1020.63      9.96 o 
  -3   1   3       50.72       51.17      1.42 o 
  -2   1   3      249.75      235.49      2.91 o 
  -1   1   3     1010.36     1028.26      7.84 o 
   0   1   3     1150.47     1239.48      9.86 o 
   1   1   3     1255.94     1222.04      7.62 o 
   2   1   3      932.30     1051.27      8.41 o 
   3   1   3     7356.32     7724.63     44.97 o 
   4   1   3      133.20      147.60      2.13 o 
   5   1   3       76.31       90.47      1.81 o 
   6   1   3       89.62       90.80      2.29 o 
   7   1   3      270.81      249.79      4.61 o 
   8   1   3       32.62       36.10      2.22 o 
   9   1   3        7.75        6.27      2.05 o 
  10   1   3        9.68       12.79      2.95 o 
  11   1   3        4.07        2.46      2.56 o 
 -13   2   3        0.06        1.42      3.29 o 
 -12   2   3        1.89       -1.03      1.94 o 
 -11   2   3       34.14       34.09      2.85 o 
 -10   2   3      566.07      570.67      6.42 o 
  -9   2   3      103.53       95.92      2.99 o 
  -8   2   3        6.33        5.72      0.95 o 
  -7   2   3      139.28      155.66      2.39 o 
  -6   2   3      450.39      465.35      4.58 o 
  -5   2   3        1.54        1.52      0.54 o 
  -4   2   3       40.88       49.34      1.24 o 
  -3   2   3      384.14      334.81      3.15 o 
  -2   2   3     1600.17     1550.94     10.08 o 
  -1   2   3      654.37      635.23      4.87 o 
   0   2   3      197.94      204.61      2.06 o 
   1   2   3      190.81      165.99      1.92 o 
   2   2   3     5568.86     5667.02     40.74 o 
   3   2   3     1935.57     1923.07     15.94 o 
   4   2   3      854.91      877.86      6.40 o 
   5   2   3      330.02      342.91      5.05 o 
   6   2   3       65.33       73.06      2.17 o 
   7   2   3      207.52      206.65      5.03 o 
   8   2   3       60.33       54.17      2.73 o 
   9   2   3       16.45       16.29      2.93 o 
  10   2   3       29.04       31.85      2.94 o 
  11   2   3       21.48       18.38      3.40 o 
 -13   3   3        1.29        2.55      3.49 o 
 -12   3   3        0.29       -0.66      2.08 o 
 -11   3   3      158.64      162.70      3.98 o 
 -10   3   3       15.14       28.88      2.00 o 
  -9   3   3      280.13      264.72      3.59 o 
  -8   3   3       37.75       32.88      1.54 o 
  -7   3   3       71.26       61.05      1.61 o 
  -6   3   3       43.59       35.82      1.22 o 
  -5   3   3       19.46       25.48      0.95 o 
  -4   3   3     1470.75     1436.93      9.59 o 
  -3   3   3       60.59       72.31      1.84 o 
  -2   3   3      703.23      717.99      5.41 o 
  -1   3   3     1824.79     1713.30     11.66 o 
   0   3   3     1159.90     1144.22      7.12 o 
   1   3   3       25.45       22.36      0.79 o 
   2   3   3      739.65      842.33      6.33 o 
   3   3   3        0.65        0.37      0.60 o 
   4   3   3       23.21       19.42      0.92 o 
   5   3   3       20.80       25.30      1.31 o 
   6   3   3      286.05      267.45      3.88 o 
   7   3   3       65.33       71.76      2.76 o 
   8   3   3       43.21       35.47      2.70 o 
   9   3   3       59.77       65.61      3.58 o 
  10   3   3       21.58       25.94      3.03 o 
  11   3   3        0.78       -1.50      2.43 o 
 -13   4   3        4.57        8.25      3.93 o 
 -12   4   3        3.86        1.57      2.78 o 
 -11   4   3       89.77      101.52      3.37 o 
 -10   4   3      221.13      214.05      4.37 o 
  -9   4   3       93.43      103.55      2.34 o 
  -8   4   3      225.38      233.82      3.73 o 
  -7   4   3        3.39        7.01      0.94 o 
  -6   4   3        1.56        1.66      0.63 o 
  -5   4   3        0.64        0.30      0.53 o 
  -4   4   3      909.08      989.93      6.56 o 
  -3   4   3     1249.61     1237.95      8.31 o 
  -2   4   3      211.25      215.18      2.43 o 
  -1   4   3     1088.94     1059.75      6.67 o 
   0   4   3      299.79      304.50      2.71 o 
   1   4   3       62.81       58.30      1.23 o 
   2   4   3        4.14       -0.49      0.82 o 
   3   4   3      776.43      871.25      6.78 o 
   4   4   3      626.49      619.23      5.38 o 
   5   4   3       33.85       21.92      1.42 o 
   6   4   3      213.54      226.21      4.39 o 
   7   4   3      773.31      779.10     16.92 o 
   8   4   3      204.44      189.32      5.10 o 
   9   4   3      133.72      144.95      7.83 o 
  10   4   3        2.32        2.30      1.90 o 
 -13   5   3       11.65       16.45      4.66 o 
 -12   5   3       33.29       27.04      2.58 o 
 -11   5   3      197.85      198.36      4.48 o 
 -10   5   3      121.69      131.77      3.55 o 
  -9   5   3       20.59       24.55      1.39 o 
  -8   5   3       54.67       52.42      1.70 o 
  -7   5   3       26.14       30.44      1.24 o 
  -6   5   3      203.76      203.17      2.62 o 
  -5   5   3      914.30      958.76      6.69 o 
  -4   5   3     1111.94     1112.66      7.28 o 
  -3   5   3     1431.89     1458.99      8.88 o 
  -2   5   3       32.45       32.40      0.89 o 
  -1   5   3     1675.74     1647.68     11.40 o 
   0   5   3       49.12       58.86      1.16 o 
   1   5   3       20.58       16.43      0.77 o 
   2   5   3      108.72       87.54      1.84 o 
   3   5   3        0.52       -0.09      0.53 o 
   4   5   3       11.86       14.78      1.08 o 
   5   5   3       24.49       34.56      1.83 o 
   6   5   3      428.59      417.44      6.65 o 
   7   5   3       26.87       34.15      2.54 o 
   8   5   3        3.86        4.49      1.87 o 
   9   5   3       26.21       40.67      3.03 o 
  10   5   3       12.30        8.05      2.23 o 
 -13   6   3       13.19       17.82      4.71 o 
 -12   6   3       36.14       41.90      3.02 o 
 -11   6   3      214.72      219.45      4.74 o 
 -10   6   3       71.59       57.66      3.08 o 
  -9   6   3       32.25       32.17      1.91 o 
  -8   6   3       15.14       14.15      1.11 o 
  -7   6   3       13.02       18.09      1.14 o 
  -6   6   3      165.95      183.64      2.53 o 
  -5   6   3       78.37      102.05      1.78 o 
  -4   6   3      368.54      335.95      3.15 o 
  -3   6   3      147.95      156.16      1.94 o 
  -2   6   3        9.90        6.79      0.60 o 
  -1   6   3      625.31      616.94      4.50 o 
   0   6   3      222.93      225.63      2.33 o 
   1   6   3      500.23      536.27      5.66 o 
   2   6   3      532.02      549.23      4.31 o 
   3   6   3        4.22        5.74      0.64 o 
   4   6   3       83.15       89.81      2.05 o 
   5   6   3      932.66      881.08      7.73 o 
   6   6   3      214.65      211.37      4.10 o 
   7   6   3      976.51      963.13     13.80 o 
   8   6   3       10.11       21.99      2.39 o 
   9   6   3      112.49      124.12      4.58 o 
  10   6   3       31.78       30.19      2.97 o 
 -12   7   3       36.98       40.69      3.74 o 
 -11   7   3       45.65       50.74      3.09 o 
 -10   7   3      114.60      115.33      3.38 o 
  -9   7   3      178.13      174.28      5.48 o 
  -8   7   3      234.44      253.52      3.44 o 
  -7   7   3      105.85       95.57      1.99 o 
  -6   7   3      434.31      438.84      4.15 o 
  -5   7   3       47.33       64.11      1.50 o 
  -4   7   3       42.42       52.96      1.32 o 
  -3   7   3     1144.38     1177.81      7.63 o 
  -2   7   3     3346.88     3382.77     18.80 o 
  -1   7   3     5342.91     5775.16     30.89 o 
   0   7   3      705.50      618.17      5.01 o 
   1   7   3      148.89      146.84      2.04 o 
   2   7   3      135.82      108.95      2.44 o 
   3   7   3       88.35       85.70      2.29 o 
   4   7   3       22.37       27.57      1.29 o 
   5   7   3       38.75       47.71      1.79 o 
   6   7   3      404.37      422.52      5.97 o 
   7   7   3      227.80      243.88      4.74 o 
   8   7   3      239.23      231.30      4.78 o 
   9   7   3        9.22        9.42      2.24 o 
  10   7   3        5.29        3.68      2.04 o 
 -12   8   3       49.66       53.18      3.31 o 
 -11   8   3       86.18       88.37      3.72 o 
 -10   8   3      110.26      100.32      4.43 o 
  -9   8   3        2.85        2.69      1.33 o 
  -8   8   3       15.52       13.70      1.25 o 
  -7   8   3       13.03       18.71      1.10 o 
  -6   8   3        0.35       -0.70      0.58 o 
  -5   8   3      241.47      275.86      3.41 o 
  -4   8   3        0.11        1.46      0.62 o 
  -3   8   3       18.86       35.74      1.14 o 
  -2   8   3     2191.31     2240.24     13.11 o 
  -1   8   3      653.84      633.55      4.80 o 
   0   8   3      957.39     1008.48      7.38 o 
   1   8   3      233.29      238.69      2.85 o 
   2   8   3        3.32        3.38      0.64 o 
   3   8   3        1.19        1.14      0.82 o 
   4   8   3       17.81       31.18      1.39 o 
   5   8   3       41.78       38.26      1.95 o 
   6   8   3      270.78      287.65      4.93 o 
   7   8   3        4.54        6.36      1.71 o 
   8   8   3        0.07        1.42      1.66 o 
   9   8   3       45.44       43.33      3.31 o 
  10   8   3        8.91       11.04      2.47 o 
 -12   9   3       40.55       41.74      3.55 o 
 -11   9   3       29.65       26.12      3.13 o 
 -10   9   3       20.64       19.56      1.92 o 
  -9   9   3       41.17       40.85      2.24 o 
  -8   9   3        0.39       -0.22      1.09 o 
  -7   9   3        0.04       -0.48      0.76 o 
  -6   9   3      229.78      248.70      3.06 o 
  -5   9   3        4.49        4.42      0.69 o 
  -4   9   3      690.02      703.07      5.42 o 
  -3   9   3       45.95       50.22      1.38 o 
  -2   9   3     4740.11     4982.75     27.14 o 
  -1   9   3     2412.20     2619.56     16.56 o 
   0   9   3      114.09      110.56      1.91 o 
   1   9   3      932.69      947.63      6.56 o 
   2   9   3        1.06        0.97      0.51 o 
   3   9   3      170.67      166.03      3.24 o 
   4   9   3       36.67       37.47      1.85 o 
   5   9   3      254.15      242.23      4.31 o 
   6   9   3        9.61        5.99      1.40 o 
   7   9   3       27.07       24.30      2.03 o 
   8   9   3        2.48        0.90      1.46 o 
   9   9   3       21.60       29.26      4.08 o 
  10   9   3        0.28       -0.62      2.30 o 
 -12  10   3        0.16        2.77      2.02 o 
 -11  10   3       37.35       42.69      3.08 o 
 -10  10   3        2.56        0.70      1.41 o 
  -9  10   3       25.38       16.73      1.70 o 
  -8  10   3        3.10        2.06      1.24 o 
  -7  10   3       31.14       37.98      1.65 o 
  -6  10   3      144.48      143.20      2.35 o 
  -5  10   3       19.51       21.66      1.05 o 
  -4  10   3        6.74       16.84      0.92 o 
  -3  10   3     1523.50     1622.65     10.24 o 
  -2  10   3      226.36      263.58      2.88 o 
  -1  10   3      852.31      945.33      7.25 o 
   0  10   3      370.91      386.33      3.87 o 
   1  10   3        2.29        2.01      0.56 o 
   2  10   3       23.22       11.00      0.72 o 
   3  10   3      390.15      370.41      6.09 o 
   4  10   3       36.83       36.11      1.85 o 
   5  10   3        9.26       11.38      1.43 o 
   6  10   3       30.90       23.42      2.01 o 
   7  10   3       23.05       16.49      1.86 o 
   8  10   3        0.91        1.04      1.41 o 
   9  10   3       92.62       94.00      3.57 o 
  10  10   3       33.45       42.96      4.51 o 
 -12  11   3       35.54       36.16      3.78 o 
 -11  11   3       55.57       60.99      3.47 o 
 -10  11   3        0.63        0.80      2.06 o 
  -9  11   3      101.95       90.99      3.10 o 
  -8  11   3       31.29       21.82      1.82 o 
  -7  11   3       39.79       37.28      1.68 o 
  -6  11   3       44.83       48.58      1.76 o 
  -5  11   3      755.50      787.71      6.17 o 
  -4  11   3      765.53      776.19      6.00 o 
  -3  11   3      110.69      125.67      2.03 o 
  -2  11   3      180.67      194.99      2.75 o 
  -1  11   3     1071.80     1068.01      8.09 o 
   0  11   3       61.07       48.80      2.02 o 
   1  11   3      545.98      608.26      6.08 o 
   2  11   3       89.55      102.42      2.07 o 
   3  11   3      249.20      260.71      4.35 o 
   4  11   3      228.76      224.53      4.13 o 
   5  11   3       89.17       91.28      2.90 o 
   6  11   3       47.10       38.44      2.20 o 
   7  11   3        5.95        5.38      1.52 o 
   8  11   3       13.89        9.70      2.18 o 
   9  11   3       13.64       11.63      1.98 o 
  10  11   3        5.25        7.32      2.72 o 
 -12  12   3        5.71        3.51      2.38 o 
 -11  12   3        2.19        0.11      1.82 o 
 -10  12   3       15.33       14.97      2.20 o 
  -9  12   3       63.15       60.33      2.70 o 
  -8  12   3      101.45      102.04      3.27 o 
  -7  12   3       74.69       82.47      3.95 o 
  -6  12   3       84.41       89.16      2.32 o 
  -5  12   3      354.61      340.81      3.66 o 
  -4  12   3        7.81       17.47      1.08 o 
  -3  12   3      380.14      434.98      4.10 o 
  -2  12   3       86.93       77.68      1.84 o 
  -1  12   3        2.39        3.38      0.72 o 
   0  12   3        4.98        7.28      0.74 o 
   1  12   3     1419.49     1448.53      9.47 o 
   2  12   3       46.97       44.26      2.11 o 
   3  12   3       50.81       49.25      3.38 o 
   4  12   3       70.97       71.28      2.55 o 
   5  12   3      121.57      110.17      3.23 o 
   6  12   3       17.68       16.98      1.81 o 
   7  12   3        0.18       -1.21      1.35 o 
   8  12   3        2.60       -0.10      1.53 o 
   9  12   3        0.69        1.46      1.58 o 
 -11  13   3        8.97        6.67      2.14 o 
 -10  13   3        5.08        3.32      1.87 o 
  -9  13   3        1.60        2.44      1.35 o 
  -8  13   3       71.25       74.68      2.83 o 
  -7  13   3      466.62      461.50      6.31 o 
  -6  13   3     1066.42      997.17      9.01 o 
  -5  13   3        4.12        4.78      0.99 o 
  -4  13   3       85.02       84.28      2.06 o 
  -3  13   3       75.94       83.93      2.23 o 
  -2  13   3       31.39       33.31      1.34 o 
  -1  13   3       73.67       80.19      1.72 o 
   0  13   3       95.29      109.90      1.95 o 
   1  13   3       46.34       46.67      1.38 o 
   2  13   3        1.82        2.72      1.35 o 
   3  13   3       30.85       22.81      1.64 o 
   4  13   3      421.64      419.92      6.02 o 
   5  13   3      160.19      150.55      3.74 o 
   6  13   3        0.05       -0.67      1.28 o 
   7  13   3        0.01       -0.49      1.30 o 
   8  13   3        3.91        3.17      1.59 o 
   9  13   3        2.85        4.99      1.77 o 
 -11  14   3       40.27       48.78      3.31 o 
 -10  14   3       10.86       11.77      2.19 o 
  -9  14   3        5.54        9.86      2.10 o 
  -8  14   3       25.69       15.56      1.77 o 
  -7  14   3      227.85      219.97      4.85 o 
  -6  14   3        1.94       13.34      1.97 o 
  -5  14   3      556.95      547.48      5.77 o 
  -4  14   3      193.10      188.85      3.66 o 
  -3  14   3       34.81       38.14      1.54 o 
  -2  14   3      226.73      232.51      2.94 o 
  -1  14   3      358.22      268.42      3.15 o 
   0  14   3       95.09       97.27      1.89 o 
   1  14   3       28.50       30.17      1.35 o 
   2  14   3       21.92       28.65      1.73 o 
   3  14   3      181.50      156.74      3.53 o 
   4  14   3      213.19      232.57      4.49 o 
   5  14   3        4.51        1.98      1.35 o 
   6  14   3       14.12       12.62      1.75 o 
   7  14   3        0.35       -1.04      1.34 o 
   8  14   3        2.83        1.08      1.55 o 
   9  14   3        1.05        2.06      1.66 o 
 -11  15   3        0.23        1.38      2.51 o 
 -10  15   3        0.04       -0.58      1.80 o 
  -9  15   3      147.86      144.87      4.04 o 
  -8  15   3        1.50       -0.81      1.22 o 
  -7  15   3      134.91      148.61      3.74 o 
  -6  15   3      853.07      810.38      8.86 o 
  -5  15   3       31.40       44.65      1.86 o 
  -4  15   3     1172.82     1133.88      9.35 o 
  -3  15   3        5.40        3.47      0.90 o 
  -2  15   3        0.08       -0.93      0.62 o 
  -1  15   3      291.69      304.29      3.47 o 
   0  15   3       45.95       44.96      1.44 o 
   1  15   3        0.79        4.36      1.07 o 
   2  15   3        7.39        5.74      1.64 o 
   3  15   3      148.37      144.43      3.51 o 
   4  15   3        1.58        4.51      1.38 o 
   5  15   3      213.09      211.95      4.55 o 
   6  15   3        7.55        6.29      1.58 o 
   7  15   3       22.98       19.43      2.10 o 
   8  15   3        3.04        4.14      1.70 o 
   9  15   3        6.11        3.74      1.81 o 
 -11  16   3       28.06       31.20      3.02 o 
 -10  16   3       44.44       52.20      5.72 o 
  -9  16   3       16.02       19.70      2.44 o 
  -8  16   3       10.85        8.22      1.68 o 
  -7  16   3        2.80        1.20      1.30 o 
  -6  16   3      350.18      337.45      5.45 o 
  -5  16   3      814.59      781.48      7.51 o 
  -4  16   3       88.26       80.81      2.27 o 
  -3  16   3      156.44      155.45      2.90 o 
  -2  16   3       12.08       13.36      1.03 o 
  -1  16   3       23.21       17.64      1.09 o 
   0  16   3      110.23      113.45      2.42 o 
   1  16   3       36.31       39.94      2.44 o 
   2  16   3      251.42      243.67      4.41 o 
   3  16   3        4.88        1.31      1.27 o 
   4  16   3      620.72      601.40      7.81 o 
   5  16   3       80.57       63.54      2.82 o 
   6  16   3        0.60        0.05      1.68 o 
   7  16   3        0.67        0.20      1.73 o 
   8  16   3       26.32       26.26      2.39 o 
 -10  17   3        0.87       -0.32      1.86 o 
  -9  17   3        1.76        1.61      2.05 o 
  -8  17   3       58.77       56.68      3.08 o 
  -7  17   3       51.79       46.66      2.46 o 
  -6  17   3        2.70        2.38      1.36 o 
  -5  17   3      462.27      434.07      5.38 o 
  -4  17   3      252.54      252.37      3.91 o 
  -3  17   3      200.82      162.69      3.04 o 
  -2  17   3       70.68       74.15      1.92 o 
  -1  17   3       67.13       79.51      1.92 o 
   0  17   3       21.52       25.95      1.42 o 
   1  17   3       26.39       31.94      2.44 o 
   2  17   3       36.85       35.79      2.04 o 
   3  17   3       39.82       38.64      2.23 o 
   4  17   3       51.11       48.74      2.51 o 
   5  17   3       25.21       24.68      2.44 o 
   6  17   3        4.00        1.74      1.55 o 
   7  17   3        5.28        5.73      1.71 o 
   8  17   3        5.24        6.37      1.94 o 
 -10  18   3        0.43        1.09      3.25 o 
  -9  18   3       31.78       35.79      2.98 o 
  -8  18   3       27.30       32.92      2.33 o 
  -7  18   3        0.06        2.06      1.37 o 
  -6  18   3       13.46        9.53      1.67 o 
  -5  18   3      135.25      135.45      4.02 o 
  -4  18   3     1061.84     1050.41     12.94 o 
  -3  18   3       80.83       85.72      2.41 o 
  -2  18   3        7.35        8.17      1.14 o 
  -1  18   3       30.21       29.11      1.53 o 
   0  18   3        2.25        2.96      1.16 o 
   1  18   3       46.39       41.31      2.06 o 
   2  18   3      189.08      177.13      3.97 o 
   3  18   3      287.63      284.09      5.17 o 
   4  18   3       51.88       46.26      2.49 o 
   5  18   3       37.16       39.02      2.51 o 
   6  18   3       51.82       53.12      2.91 o 
   7  18   3       16.07       11.46      1.98 o 
   8  18   3       19.79       20.33      2.35 o 
 -10  19   3        2.83        2.40      2.95 o 
  -9  19   3       69.09       86.38      4.10 o 
  -8  19   3        2.10        1.43      1.52 o 
  -7  19   3        3.32        3.56      1.48 o 
  -6  19   3        4.57        4.60      1.47 o 
  -5  19   3      118.72      137.28      5.36 o 
  -4  19   3       64.46       65.82      2.31 o 
  -3  19   3      693.95      659.38      6.86 o 
  -2  19   3      333.28      325.36      5.11 o 
  -1  19   3        7.96        5.93      1.86 o 
   0  19   3        0.56        0.17      1.36 o 
   1  19   3        8.97        9.99      1.50 o 
   2  19   3        0.74        0.07      1.20 o 
   3  19   3       30.38       22.01      1.99 o 
   4  19   3       54.77       50.91      2.81 o 
   5  19   3       40.62       34.34      2.46 o 
   6  19   3       11.48       15.33      1.99 o 
   7  19   3       16.14       19.02      2.27 o 
  -9  20   3        2.55        6.21      2.26 o 
  -8  20   3        2.38        2.00      1.64 o 
  -7  20   3        8.67       11.92      1.76 o 
  -6  20   3       10.05        5.46      1.55 o 
  -5  20   3        1.45        0.84      1.33 o 
  -4  20   3      169.82      169.39      3.42 o 
  -3  20   3        0.93        4.47      1.13 o 
  -2  20   3       51.91       60.29      2.47 o 
  -1  20   3       53.52       56.08      2.42 o 
   0  20   3       29.70       34.31      2.07 o 
   1  20   3      116.46      110.41      3.28 o 
   2  20   3       54.10       52.38      2.56 o 
   3  20   3       18.87       17.15      2.74 o 
   4  20   3       47.99       39.99      2.50 o 
   5  20   3       20.88       24.02      2.23 o 
   6  20   3       82.06       80.98      3.43 o 
   7  20   3       33.31       35.73      2.74 o 
  -9  21   3       26.60       35.46      3.16 o 
  -8  21   3        8.96        6.63      4.05 o 
  -7  21   3        8.59       11.23      1.85 o 
  -6  21   3       15.60       15.30      1.89 o 
  -5  21   3       17.80       18.16      2.47 o 
  -4  21   3       34.05       31.95      1.96 o 
  -3  21   3      369.83      347.83      5.57 o 
  -2  21   3       92.07       85.69      2.92 o 
  -1  21   3      163.13      175.19      3.94 o 
   0  21   3      119.61      101.04      3.72 o 
   1  21   3       10.90       13.37      1.69 o 
   2  21   3       26.85       23.42      3.55 o 
   3  21   3       15.47       15.72      2.49 o 
   4  21   3        2.40       -0.88      1.64 o 
   5  21   3        0.12        0.80      2.57 o 
   6  21   3       13.95       10.07      1.95 o 
   7  21   3        4.20        2.25      1.80 o 
  -8  22   3       34.08       40.97      4.16 o 
  -7  22   3        0.04       -0.65      1.42 o 
  -6  22   3        6.47       11.03      2.02 o 
  -5  22   3        3.90        5.02      1.51 o 
  -4  22   3        7.49        5.01      1.73 o 
  -3  22   3      162.75      174.57      4.05 o 
  -2  22   3      265.17      270.77      4.97 o 
  -1  22   3       50.68       38.32      2.67 o 
   0  22   3       78.63       79.23      3.48 o 
   1  22   3       32.08       28.30      3.81 o 
   2  22   3       75.67       80.86      3.12 o 
   3  22   3       20.90       19.76      2.83 o 
   4  22   3       22.67       27.52      2.61 o 
   5  22   3        3.25        4.25      1.68 o 
   6  22   3       57.53       58.03      3.22 o 
  -8  23   3       16.51       18.46      2.67 o 
  -7  23   3        0.78        1.19      1.55 o 
  -6  23   3        8.34        7.64      1.74 o 
  -5  23   3        1.48        2.99      1.46 o 
  -4  23   3        2.22        2.51      1.59 o 
  -3  23   3       42.36       40.34      2.34 o 
  -2  23   3       73.85       81.39      2.98 o 
  -1  23   3       82.84       76.66      3.50 o 
   0  23   3        1.43        2.09      1.57 o 
   1  23   3      231.74      241.48      5.89 o 
   2  23   3       58.14       65.26      3.56 o 
   3  23   3        2.03        1.49      1.42 o 
   4  23   3        1.13       -0.89      1.48 o 
   5  23   3       37.87       36.60      3.29 o 
  -7  24   3        0.00        0.97      1.90 o 
  -6  24   3       10.77       11.12      1.92 o 
  -5  24   3       11.03       11.53      2.11 o 
  -4  24   3        4.05        5.52      1.79 o 
  -3  24   3        3.66        2.23      1.79 o 
  -2  24   3       11.86       13.73      2.06 o 
  -1  24   3      113.54      110.14      4.15 o 
   0  24   3       39.97       45.16      3.03 o 
   1  24   3      147.92      156.00      5.13 o 
   2  24   3       36.18       34.82      2.83 o 
   3  24   3        2.18        3.52      1.59 o 
   4  24   3       20.94       30.39      2.65 o 
   5  24   3       19.75       19.31      2.79 o 
  -6  25   3        0.48       -2.14      1.42 o 
  -5  25   3        1.50        4.18      1.88 o 
  -4  25   3       12.64       10.00      2.69 o 
  -3  25   3        0.01        1.49      1.63 o 
  -2  25   3        0.47       -0.01      1.54 o 
  -1  25   3       50.98       55.69      3.25 o 
   0  25   3       44.92       48.26      3.21 o 
   1  25   3       29.79       30.99      2.78 o 
   2  25   3      206.62      218.43      6.04 o 
   3  25   3       20.64       15.47      2.11 o 
   4  25   3        7.01       10.94      2.07 o 
  -5  26   3        1.61        0.56      2.40 o 
  -4  26   3        0.19       -0.31      1.78 o 
  -3  26   3       14.97       14.36      2.38 o 
  -2  26   3       20.94       24.35      2.50 o 
  -1  26   3       41.03       41.81      3.05 o 
   0  26   3       59.52       59.19      3.51 o 
   1  26   3      133.76      152.80      5.19 o 
   2  26   3        6.52        7.27      2.47 o 
   3  26   3       78.20       91.14      5.18 o 
  -4  27   3        0.29       -0.30      1.78 o 
  -3  27   3        0.00       -1.95      4.05 o 
  -2  27   3       13.36       21.42      5.40 o 
  -1  27   3       16.59       14.21      2.35 o 
   0  27   3       96.38       89.37      4.19 o 
   1  27   3      132.45      142.41      5.40 o 
   2  27   3       84.54       90.76      4.37 o 
  -2  28   3        0.05       -0.50      2.39 o 
  -1  28   3        0.72       -0.42      2.21 o 
   0  28   3       17.18       10.12      2.30 o 
 -12   0   4        0.10       -0.15      2.70 o 
 -11   0   4        3.72        3.77      2.04 o 
 -10   0   4        0.11        0.08      1.82 o 
  -9   0   4       89.05       82.41      3.88 o 
  -8   0   4      326.59      302.03      5.08 o 
  -7   0   4     1269.75     1199.41     11.90 o 
  -6   0   4     2467.43     2428.67     25.74 o 
  -5   0   4     3097.60     3023.64     42.83 o 
  -4   0   4       76.33       58.59      2.46 o 
  -3   0   4      251.85      247.23      8.47 o 
  -2   0   4       42.87       35.84      2.36 o 
  -1   0   4      250.31      218.48      3.13 o 
   0   0   4     2880.60     2999.66     23.93 o 
   1   0   4      543.14      587.05      6.56 o 
   2   0   4       16.35       18.38      3.29 o 
   3   0   4      346.54      376.38      6.33 o 
   4   0   4        1.41        1.15      0.92 o 
   5   0   4      727.44      722.89     11.22 o 
   6   0   4        7.17       12.02      2.24 o 
   7   0   4       59.41       56.83      6.38 o 
   8   0   4        9.11        7.19      2.34 o 
   9   0   4        9.04        7.17      3.73 o 
  10   0   4        5.82        5.30      4.42 o 
 -13   1   4       11.91       16.50      4.17 o 
 -12   1   4        1.46       -1.22      1.96 o 
 -11   1   4        0.07        1.48      1.29 o 
 -10   1   4        1.92       -1.17      1.45 o 
  -9   1   4        2.82        2.30      1.15 o 
  -8   1   4        8.44        8.68      0.99 o 
  -7   1   4      165.04      154.36      2.43 o 
  -6   1   4      444.28      427.28      5.26 o 
  -5   1   4       16.82       22.95      2.80 o 
  -4   1   4      408.27      419.34      3.93 o 
  -3   1   4      221.79      244.86      3.40 o 
  -2   1   4     1064.11     1124.37     10.62 o 
  -1   1   4      150.14      133.71      1.67 o 
   0   1   4       98.05       90.47      1.53 o 
   1   1   4        6.13        3.84      0.60 o 
   2   1   4      420.66      467.35      4.49 o 
   3   1   4      108.02       93.24      2.14 o 
   4   1   4      771.91      833.52      6.49 o 
   5   1   4        0.42        1.15      0.87 o 
   6   1   4       84.60       78.85      2.79 o 
   7   1   4       39.53       38.96      2.25 o 
   8   1   4       34.88       33.96      2.30 o 
   9   1   4        1.67       -0.16      1.82 o 
  10   1   4        0.64       -0.87      2.72 o 
 -13   2   4        0.46        4.27      3.68 o 
 -12   2   4        1.96        5.28      2.26 o 
 -11   2   4        0.53       -0.18      1.51 o 
 -10   2   4        0.31       -0.28      1.23 o 
  -9   2   4       22.79       23.27      1.77 o 
  -8   2   4      141.15      154.90      2.58 o 
  -7   2   4      708.56      711.61      5.81 o 
  -6   2   4     1049.13     1086.10      7.58 o 
  -5   2   4      250.07      208.97      2.36 o 
  -4   2   4      167.16      176.97      2.36 o 
  -3   2   4      160.80      178.14      2.24 o 
  -2   2   4       88.99       94.53      1.62 o 
  -1   2   4       17.34       19.28      0.77 o 
   0   2   4     1931.97     1890.99     11.31 o 
   1   2   4       90.43      106.39      1.72 o 
   2   2   4     1489.31     1458.64     10.26 o 
   3   2   4        0.08       -0.77      0.61 o 
   4   2   4        7.61        5.20      0.77 o 
   5   2   4       38.94       33.07      1.64 o 
   6   2   4       31.34       32.59      2.65 o 
   7   2   4       17.61       12.68      1.74 o 
   8   2   4        4.40        5.36      1.98 o 
   9   2   4        1.70        0.92      3.24 o 
  10   2   4       39.73       46.66      4.56 o 
 -13   3   4        1.76        5.35      3.63 o 
 -12   3   4        2.90        0.29      2.19 o 
 -11   3   4        6.58        7.22      1.84 o 
 -10   3   4       22.89       22.22      1.86 o 
  -9   3   4        0.60        1.92      1.02 o 
  -8   3   4       61.06       60.11      1.74 o 
  -7   3   4        4.52        9.54      0.90 o 
  -6   3   4      413.81      411.79      3.87 o 
  -5   3   4      582.81      598.02      5.14 o 
  -4   3   4      150.77      145.20      3.85 o 
  -3   3   4       63.18       76.59      1.54 o 
  -2   3   4      645.45      752.60      6.08 o 
  -1   3   4       15.71       23.73      1.34 o 
   0   3   4     2883.46     2878.16     16.39 o 
   1   3   4        1.37        3.41      0.57 o 
   2   3   4       88.10       78.22      1.73 o 
   3   3   4      651.83      646.52      6.93 o 
   4   3   4       28.06       28.08      1.40 o 
   5   3   4       14.59       12.64      1.21 o 
   6   3   4      122.64      112.09      2.71 o 
   7   3   4       11.92        5.14      1.47 o 
   8   3   4       14.17       16.64      2.29 o 
   9   3   4        5.91        3.95      2.05 o 
  10   3   4       15.86       22.05      2.84 o 
 -13   4   4       23.37       26.66      5.11 o 
 -12   4   4        3.25        3.76      2.38 o 
 -11   4   4       16.03       13.43      2.76 o 
 -10   4   4       90.03       94.34      3.03 o 
  -9   4   4       40.13       43.03      2.09 o 
  -8   4   4       70.53       67.02      2.06 o 
  -7   4   4        6.81        6.14      0.82 o 
  -6   4   4      120.99      107.20      1.90 o 
  -5   4   4      484.85      493.17      4.15 o 
  -4   4   4      156.42      129.07      2.27 o 
  -3   4   4     1229.23     1317.32      9.31 o 
  -2   4   4        0.36        1.06      0.56 o 
  -1   4   4      109.68      112.77      4.10 o 
   0   4   4      888.35      916.54      6.37 o 
   1   4   4        0.90        2.27      1.43 o 
   2   4   4     1542.04     1435.42     10.14 o 
   3   4   4      453.15      476.19      4.73 o 
   4   4   4      209.98      214.84      3.70 o 
   5   4   4      154.78      153.73      2.98 o 
   6   4   4       19.66       15.78      1.43 o 
   7   4   4        0.02       -1.03      1.57 o 
   8   4   4       24.74       35.46      5.78 o 
   9   4   4        2.20        2.55      2.37 o 
  10   4   4       61.77       70.73      4.08 o 
 -13   5   4       32.36       37.07      3.79 o 
 -12   5   4       11.22       13.57      2.86 o 
 -11   5   4       87.21       81.98      6.85 o 
 -10   5   4       94.11       77.61      3.76 o 
  -9   5   4        0.14        0.23      0.98 o 
  -8   5   4       97.45       85.86      2.27 o 
  -7   5   4        0.51        0.84      0.70 o 
  -6   5   4      280.98      278.64      3.12 o 
  -5   5   4        0.54        0.34      0.67 o 
  -4   5   4      212.22      232.43      2.49 o 
  -3   5   4     1014.58      993.84      8.18 o 
  -2   5   4     2915.83     3010.64     17.03 o 
  -1   5   4        3.64       14.87      0.75 o 
   0   5   4       84.65       80.13      1.51 o 
   1   5   4       17.80       14.72      0.96 o 
   2   5   4     2050.42     2049.29     13.60 o 
   3   5   4       59.81       60.09      1.63 o 
   4   5   4        1.64        2.60      0.98 o 
   5   5   4       45.18       53.62      1.95 o 
   6   5   4        9.64        8.18      1.40 o 
   7   5   4        6.50        2.87      1.80 o 
   8   5   4       42.13       40.39      3.68 o 
   9   5   4        6.58        6.74      4.30 o 
  10   5   4        0.00        0.87      2.13 o 
 -13   6   4        6.48       12.21      3.03 o 
 -12   6   4        0.34        2.50      2.22 o 
 -11   6   4      168.27      162.75      5.97 o 
 -10   6   4       90.49       90.01      4.58 o 
  -9   6   4        0.02       -1.04      0.94 o 
  -8   6   4       54.86       43.66      1.76 o 
  -7   6   4        8.56        6.43      0.83 o 
  -6   6   4       53.53       49.90      1.44 o 
  -5   6   4      233.00      230.92      3.25 o 
  -4   6   4      487.68      508.20      5.73 o 
  -3   6   4      814.37      770.83      5.55 o 
  -2   6   4      765.38      712.23      5.22 o 
  -1   6   4      244.06      195.80      2.31 o 
   0   6   4      536.67      604.22      4.78 o 
   1   6   4      239.52      241.83      2.94 o 
   2   6   4       85.40       77.10      1.88 o 
   3   6   4      299.27      285.46      4.92 o 
   4   6   4       12.44       15.37      1.98 o 
   5   6   4      202.11      206.99      3.45 o 
   6   6   4       11.96        6.28      1.38 o 
   7   6   4      350.87      318.72      5.56 o 
   8   6   4        9.37        8.31      2.18 o 
   9   6   4        6.55        4.80      2.11 o 
  10   6   4        3.54        3.96      2.35 o 
 -12   7   4       14.67       17.38      3.07 o 
 -11   7   4       41.88       48.20      3.92 o 
 -10   7   4       18.40       20.76      2.85 o 
  -9   7   4        0.71       -1.19      1.03 o 
  -8   7   4       16.15       19.99      1.47 o 
  -7   7   4       64.29       54.31      1.63 o 
  -6   7   4        2.52        2.56      0.68 o 
  -5   7   4        0.03        1.00      0.58 o 
  -4   7   4       91.73       96.75      1.89 o 
  -3   7   4      917.66      870.37      6.20 o 
  -2   7   4      223.30      209.71      2.45 o 
  -1   7   4     1055.62     1007.61      6.94 o 
   0   7   4       11.94       10.72      0.76 o 
   1   7   4        2.58        1.74      0.64 o 
   2   7   4       25.87       31.48      1.70 o 
   3   7   4      264.80      247.09      4.30 o 
   4   7   4       58.11       52.12      2.11 o 
   5   7   4       37.54       32.75      1.94 o 
   6   7   4       17.67       11.79      1.62 o 
   7   7   4      114.77      114.16      3.48 o 
   8   7   4        5.36       14.30      2.51 o 
   9   7   4        2.22        4.38      3.11 o 
 -12   8   4        0.02        4.54      2.53 o 
 -11   8   4       91.97       75.22      4.50 o 
 -10   8   4       23.92       31.28      2.47 o 
  -9   8   4        8.00        7.75      1.34 o 
  -8   8   4       29.87       31.27      1.61 o 
  -7   8   4       12.00       14.20      1.07 o 
  -6   8   4       23.39       31.17      1.24 o 
  -5   8   4      281.93      304.63      3.29 o 
  -4   8   4     1561.54     1582.35     10.13 o 
  -3   8   4     2163.90     2102.74     12.71 o 
  -2   8   4     1840.23     1835.94     11.32 o 
  -1   8   4     1178.99     1151.69      7.77 o 
   0   8   4     1872.69     1820.11     12.27 o 
   1   8   4     2404.13     2293.84     15.02 o 
   2   8   4        6.22        6.22      0.73 o 
   3   8   4        8.24        5.90      1.22 o 
   4   8   4       20.66       17.46      1.99 o 
   5   8   4        6.02        7.48      1.59 o 
   6   8   4       52.46       38.02      3.78 o 
   7   8   4      521.78      502.14      8.94 o 
   8   8   4        7.25        6.20      2.65 o 
   9   8   4        1.38        1.76      2.36 o 
 -12   9   4       24.67       24.52      3.35 o 
 -11   9   4       23.99       22.56      5.60 o 
 -10   9   4       28.07       34.95      2.72 o 
  -9   9   4      104.18       89.65      3.49 o 
  -8   9   4        1.15        2.12      1.54 o 
  -7   9   4        1.33       -0.21      1.08 o 
  -6   9   4      148.35      147.55      2.39 o 
  -5   9   4       97.65       98.76      1.92 o 
  -4   9   4        4.74       10.96      0.96 o 
  -3   9   4     2463.54     2408.92     14.39 o 
  -2   9   4      288.76      263.01      2.95 o 
  -1   9   4     1614.93     1681.41     10.62 o 
   0   9   4      157.09      173.72      3.75 o 
   1   9   4       17.46       17.04      1.06 o 
   2   9   4     1062.59     1029.42      8.40 o 
   3   9   4        0.68        0.72      0.95 o 
   4   9   4       39.02       32.98      1.89 o 
   5   9   4      172.64      180.56      3.97 o 
   6   9   4       88.29       73.71      2.94 o 
   7   9   4        6.00        7.70      1.65 o 
   8   9   4       73.50       80.07      4.41 o 
   9   9   4        0.62       -0.49      1.82 o 
 -12  10   4        5.19        4.59      5.13 o 
 -11  10   4       24.36       25.12      3.33 o 
 -10  10   4        0.01        0.52      1.63 o 
  -9  10   4        6.71        7.42      1.74 o 
  -8  10   4       14.05       16.07      1.91 o 
  -7  10   4        0.01       -1.19      0.92 o 
  -6  10   4      173.45      161.49      2.57 o 
  -5  10   4       62.32       62.56      1.66 o 
  -4  10   4       58.28       60.59      1.56 o 
  -3  10   4      317.11      308.41      3.33 o 
  -2  10   4       53.18       56.84      1.46 o 
  -1  10   4       75.38      103.58      2.05 o 
   0  10   4      216.69      243.19      3.11 o 
   1  10   4      334.49      357.89      3.60 o 
   2  10   4      119.90      113.34      2.35 o 
   3  10   4      490.36      463.55      6.04 o 
   4  10   4       20.68       21.09      1.70 o 
   5  10   4       34.10       31.66      2.05 o 
   6  10   4      250.03      226.06      4.72 o 
   7  10   4        1.01        3.48      2.21 o 
   8  10   4        0.83        3.18      1.66 o 
   9  10   4        2.44        2.62      2.08 o 
 -12  11   4        0.19       -0.50      2.48 o 
 -11  11   4       20.54       23.79      3.38 o 
 -10  11   4        0.66       -1.53      1.53 o 
  -9  11   4       26.36       29.61      2.41 o 
  -8  11   4        0.24       -0.84      1.10 o 
  -7  11   4       14.82       14.78      1.51 o 
  -6  11   4        5.19        9.54      1.02 o 
  -5  11   4      630.40      637.95      5.51 o 
  -4  11   4     1573.24     1659.02     10.84 o 
  -3  11   4      147.13      156.96      2.39 o 
  -2  11   4        0.12        1.00      0.62 o 
  -1  11   4        0.04        2.57      0.73 o 
   0  11   4        1.26        2.36      1.11 o 
   1  11   4      303.85      308.04      3.35 o 
   2  11   4       72.96       64.26      2.21 o 
   3  11   4      181.06      169.82      3.64 o 
   4  11   4      209.93      202.85      4.13 o 
   5  11   4      110.57       99.09      3.15 o 
   6  11   4       12.85        9.98      1.69 o 
   7  11   4       61.02       76.54      3.17 o 
   8  11   4       32.19       39.29      2.68 o 
   9  11   4        6.90        6.45      2.27 o 
 -12  12   4        3.22       -0.14      4.27 o 
 -11  12   4        0.36        0.36      2.75 o 
 -10  12   4       32.22       44.99      3.65 o 
  -9  12   4        0.27        2.63      1.60 o 
  -8  12   4        0.04        0.74      1.42 o 
  -7  12   4       48.69       50.40      2.25 o 
  -6  12   4      586.63      573.46      7.42 o 
  -5  12   4      437.88      440.44      4.44 o 
  -4  12   4      563.46      574.57      5.14 o 
  -3  12   4      493.07      540.28      4.85 o 
  -2  12   4      224.09      222.34      3.13 o 
  -1  12   4        0.34        0.43      0.68 o 
   0  12   4      402.18      441.79      4.59 o 
   1  12   4      538.89      534.31      5.45 o 
   2  12   4     1331.40     1296.87     11.81 o 
   3  12   4      690.78      654.51      8.82 o 
   4  12   4      263.05      272.52      7.03 o 
   5  12   4        9.95        6.77      1.50 o 
   6  12   4       47.52       44.67      2.50 o 
   7  12   4      175.64      187.14      4.61 o 
   8  12   4       12.06       16.31      2.10 o 
   9  12   4        0.51       -0.99      1.98 o 
 -11  13   4        6.47        4.57      2.51 o 
 -10  13   4        5.74        3.60      1.95 o 
  -9  13   4        3.84       -0.16      1.56 o 
  -8  13   4        3.73        0.95      1.88 o 
  -7  13   4       19.95       20.14      1.73 o 
  -6  13   4      406.43      422.33      7.70 o 
  -5  13   4      116.71      126.69      2.42 o 
  -4  13   4       65.68       67.01      1.81 o 
  -3  13   4       57.57       64.20      1.73 o 
  -2  13   4       44.76       47.03      1.63 o 
  -1  13   4        7.90        9.66      0.98 o 
   0  13   4       92.25      107.08      2.35 o 
   1  13   4       13.84       19.09      1.46 o 
   2  13   4      148.19      137.89      3.35 o 
   3  13   4      971.77      927.56      9.76 o 
   4  13   4       13.33       11.32      1.58 o 
   5  13   4       10.55       11.58      1.70 o 
   6  13   4        2.85        2.90      1.48 o 
   7  13   4        0.95        2.30      1.54 o 
   8  13   4        8.06       10.95      2.29 o 
 -11  14   4       13.21       13.74      3.09 o 
 -10  14   4        6.52        4.32      2.31 o 
  -9  14   4        1.44        1.16      1.69 o 
  -8  14   4       96.92       79.72      3.43 o 
  -7  14   4       36.03       25.59      2.31 o 
  -6  14   4        0.27        3.47      1.10 o 
  -5  14   4      769.60      794.22      7.42 o 
  -4  14   4       81.30       78.28      2.16 o 
  -3  14   4        0.02       -0.38      0.77 o 
  -2  14   4        0.15       -0.16      0.72 o 
  -1  14   4       70.75       60.35      1.64 o 
   0  14   4        0.83       -0.03      0.69 o 
   1  14   4      305.00      282.74      4.57 o 
   2  14   4     1420.02     1420.25     15.12 o 
   3  14   4      100.97      113.38      3.27 o 
   4  14   4        9.08       11.68      2.01 o 
   5  14   4      133.18      130.95      4.24 o 
   6  14   4      218.78      233.61      5.08 o 
   7  14   4        3.53        4.41      1.69 o 
   8  14   4        3.31        1.22      1.62 o 
 -11  15   4        1.05        2.39      2.57 o 
 -10  15   4        0.06       -1.42      1.97 o 
  -9  15   4        0.25       -2.28      1.52 o 
  -8  15   4       23.85       21.96      2.42 o 
  -7  15   4       85.80       86.60      3.55 o 
  -6  15   4      235.85      227.51      5.26 o 
  -5  15   4        0.00        1.28      1.02 o 
  -4  15   4       55.77       60.18      2.16 o 
  -3  15   4       18.63       19.41      1.30 o 
  -2  15   4        1.81        0.16      0.77 o 
  -1  15   4       24.59       27.60      1.27 o 
   0  15   4       67.96       55.88      1.84 o 
   1  15   4       55.93       61.68      2.37 o 
   2  15   4        8.05       13.94      1.59 o 
   3  15   4      228.33      240.76      4.68 o 
   4  15   4       17.39       17.38      1.83 o 
   5  15   4       89.64       83.90      3.64 o 
   6  15   4        0.66        1.11      1.48 o 
   7  15   4       27.07       25.18      2.38 o 
   8  15   4       26.66       25.54      2.51 o 
 -11  16   4       26.35       33.37      3.93 o 
 -10  16   4        2.26        4.03      2.30 o 
  -9  16   4        0.14       -2.38      1.59 o 
  -8  16   4        0.26       -0.84      2.30 o 
  -7  16   4       17.08       17.95      2.14 o 
  -6  16   4      210.71      245.48      4.55 o 
  -5  16   4        0.50        0.30      1.05 o 
  -4  16   4        6.89       13.73      1.34 o 
  -3  16   4       34.28       38.46      1.70 o 
  -2  16   4       33.87       36.16      1.56 o 
  -1  16   4       22.12       23.18      1.24 o 
   0  16   4        4.57        2.50      1.06 o 
   1  16   4       28.62       22.21      1.75 o 
   2  16   4      282.60      263.76      4.80 o 
   3  16   4        3.71        4.07      1.47 o 
   4  16   4       91.47       88.19      3.15 o 
   5  16   4       29.99       27.68      2.27 o 
   6  16   4       27.12       29.50      2.74 o 
   7  16   4       35.30       39.82      2.74 o 
   8  16   4       10.64       11.92      2.12 o 
 -10  17   4       23.13       28.07      2.83 o 
  -9  17   4       15.08       17.44      2.38 o 
  -8  17   4        0.92       -1.55      1.47 o 
  -7  17   4       61.36       65.18      3.27 o 
  -6  17   4       40.02       44.17      2.23 o 
  -5  17   4      265.57      232.72      3.89 o 
  -4  17   4      299.38      306.82      4.40 o 
  -3  17   4       28.88       32.32      1.65 o 
  -2  17   4       15.37       19.70      1.23 o 
  -1  17   4        5.28        3.72      1.01 o 
   0  17   4        0.47        1.13      1.04 o 
   1  17   4      156.03      140.00      3.47 o 
   2  17   4      126.71      109.67      3.23 o 
   3  17   4       79.28       81.09      3.07 o 
   4  17   4      206.71      183.42      4.38 o 
   5  17   4      129.18      120.12      3.78 o 
   6  17   4        5.37        3.52      1.67 o 
   7  17   4       30.58       35.70      2.69 o 
 -10  18   4       32.00       40.92      3.92 o 
  -9  18   4        0.26        0.65      2.25 o 
  -8  18   4       13.25       11.91      2.16 o 
  -7  18   4       29.30       27.91      3.08 o 
  -6  18   4        0.40        1.67      1.53 o 
  -5  18   4        5.79        8.15      1.82 o 
  -4  18   4      139.53      147.86      3.36 o 
  -3  18   4       41.81       44.20      1.92 o 
  -2  18   4       67.01       77.51      2.06 o 
  -1  18   4      152.31      145.09      2.97 o 
   0  18   4       78.89       83.70      2.82 o 
   1  18   4      178.94      167.83      3.86 o 
   2  18   4        3.78        0.18      1.19 o 
   3  18   4      199.82      193.43      5.31 o 
   4  18   4       42.26       47.62      2.67 o 
   5  18   4       44.19       41.19      2.65 o 
   6  18   4       25.06       27.32      2.43 o 
   7  18   4        0.05       -1.70      1.79 o 
  -9  19   4        7.24       11.64      2.30 o 
  -8  19   4        8.98        8.43      2.07 o 
  -7  19   4        0.90       -0.23      1.68 o 
  -6  19   4        8.58        8.29      2.35 o 
  -5  19   4        0.10       -0.03      1.53 o 
  -4  19   4        9.13       10.42      1.32 o 
  -3  19   4      142.92      133.40      2.99 o 
  -2  19   4        2.86        4.99      1.31 o 
  -1  19   4      305.17      268.84      6.19 o 
   0  19   4       20.63       17.95      1.69 o 
   1  19   4        4.51        1.69      1.89 o 
   2  19   4        2.84        3.64      1.42 o 
   3  19   4        6.25        5.63      2.30 o 
   4  19   4       72.52       62.55      2.96 o 
   5  19   4       36.83       38.22      2.57 o 
   6  19   4        0.00       -0.09      1.60 o 
   7  19   4        0.40        1.56      1.86 o 
  -9  20   4        3.13        2.87      1.98 o 
  -8  20   4        0.26       -0.53      2.20 o 
  -7  20   4        4.20        6.57      1.95 o 
  -6  20   4       33.98       33.40      3.29 o 
  -5  20   4       47.99       43.64      2.31 o 
  -4  20   4       10.90        9.64      1.34 o 
  -3  20   4        7.14        4.94      1.44 o 
  -2  20   4      187.57      159.61      3.73 o 
  -1  20   4      485.64      409.34      7.24 o 
   0  20   4      150.02      117.25      3.37 o 
   1  20   4        0.03       -1.72      1.14 o 
   2  20   4        3.04        1.82      1.38 o 
   3  20   4        1.94        1.64      1.40 o 
   4  20   4        6.77        5.63      1.69 o 
   5  20   4       62.51       51.45      2.94 o 
   6  20   4      116.96      112.36      4.07 o 
  -9  21   4        1.94        5.28      2.16 o 
  -8  21   4        0.69        5.35      2.02 o 
  -7  21   4       10.11        5.96      2.04 o 
  -6  21   4        3.95        7.87      1.91 o 
  -5  21   4       53.21       52.07      3.03 o 
  -4  21   4       15.01       15.18      1.51 o 
  -3  21   4       42.54       39.96      2.21 o 
  -2  21   4      105.17       92.90      3.01 o 
  -1  21   4       29.45       37.38      2.61 o 
   0  21   4       63.21       54.33      2.57 o 
   1  21   4       11.18       12.54      1.73 o 
   2  21   4       13.38       10.91      1.86 o 
   3  21   4       13.85       13.40      1.86 o 
   4  21   4       24.80       26.95      2.34 o 
   5  21   4       15.73       16.48      2.17 o 
   6  21   4        5.27        8.98      2.12 o 
  -8  22   4       15.19       20.16      2.70 o 
  -7  22   4        1.53       -1.46      1.81 o 
  -6  22   4        3.46        1.75      1.75 o 
  -5  22   4       20.99       22.61      3.13 o 
  -4  22   4       13.26       12.49      1.85 o 
  -3  22   4      206.55      197.64      4.36 o 
  -2  22   4      150.86      146.46      4.50 o 
  -1  22   4        0.26        4.50      1.69 o 
   0  22   4       59.51       81.31      3.68 o 
   1  22   4       12.72       17.98      1.91 o 
   2  22   4        0.91        1.04      1.41 o 
   3  22   4       20.69       20.72      2.16 o 
   4  22   4       22.25       20.64      2.78 o 
   5  22   4       84.73       94.69      3.79 o 
  -7  23   4        0.79       -0.28      1.80 o 
  -6  23   4        0.10       -1.52      2.00 o 
  -5  23   4       27.47       31.63      3.29 o 
  -4  23   4       27.32       31.34      2.21 o 
  -3  23   4      116.26      132.63      3.71 o 
  -2  23   4        3.94        2.39      2.27 o 
  -1  23   4       64.25       59.98      3.29 o 
   0  23   4        5.46        8.29      1.89 o 
   1  23   4        0.17       -0.62      1.26 o 
   2  23   4       31.04       30.19      2.36 o 
   3  23   4       55.48       59.24      3.05 o 
   4  23   4        4.38        3.37      1.72 o 
  -7  24   4       30.02       33.06      4.46 o 
  -6  24   4        1.02        0.73      1.83 o 
  -5  24   4        0.33        0.97      2.75 o 
  -4  24   4        0.00        4.58      2.21 o 
  -3  24   4       11.27       15.06      2.41 o 
  -2  24   4        0.18        1.92      1.72 o 
  -1  24   4       13.28       23.18      2.53 o 
   0  24   4       18.31       17.98      2.32 o 
   1  24   4        6.68        7.42      2.01 o 
   2  24   4        0.15        2.23      1.58 o 
   3  24   4        7.11        9.00      1.96 o 
   4  24   4       38.89       42.56      3.07 o 
  -6  25   4        0.47        0.15      2.40 o 
  -5  25   4        3.69        5.14      3.53 o 
  -4  25   4       69.78       80.88      6.41 o 
  -3  25   4       25.64       35.55      2.79 o 
  -2  25   4        0.03        1.49      1.60 o 
  -1  25   4       54.04       49.75      3.23 o 
   0  25   4      138.70      133.54      4.84 o 
   1  25   4        3.75        3.77      1.83 o 
   2  25   4        9.05       12.57      2.25 o 
   3  25   4        0.81       -0.94      1.62 o 
  -5  26   4       57.87       78.97      9.97 o 
  -4  26   4        3.25       10.03      2.59 o 
  -3  26   4        4.14        7.37      2.60 o 
  -2  26   4        0.09       -1.10      1.58 o 
  -1  26   4       15.30       14.37      2.35 o 
   0  26   4        5.95        8.01      2.16 o 
   1  26   4        0.05        2.00      1.81 o 
   2  26   4       39.61       49.34      5.06 o 
  -3  27   4        0.30       -2.90      3.49 o 
  -2  27   4       11.42       13.63      3.42 o 
  -1  27   4        6.50        5.96      3.29 o 
   0  27   4       60.92       65.57      6.42 o 
 -13   1   5        5.47        7.12      3.63 o 
 -12   1   5        1.90        3.57      1.57 o 
 -11   1   5       14.30       13.95      1.80 o 
 -10   1   5        5.15        5.39      1.45 o 
  -9   1   5        4.31        2.55      1.29 o 
  -8   1   5       10.42        8.98      1.36 o 
  -7   1   5       18.70       22.13      1.57 o 
  -6   1   5      383.74      370.13      5.10 o 
  -5   1   5      229.48      207.86      3.59 o 
  -4   1   5      121.34      143.25      2.88 o 
  -3   1   5      282.80      284.88      4.03 o 
  -2   1   5       24.14       22.27      1.84 o 
  -1   1   5      255.31      288.92      2.89 o 
   0   1   5      388.64      483.57      4.22 o 
   1   1   5      709.56      764.27      5.95 o 
   2   1   5     1676.98     1776.99     12.50 o 
   3   1   5      154.71      149.29      3.47 o 
   4   1   5      121.67      136.39      2.75 o 
   5   1   5        3.91        3.17      1.26 o 
   6   1   5        1.16        0.03      1.26 o 
   7   1   5        4.85        5.39      1.53 o 
   8   1   5        0.08       -1.36      1.82 o 
   9   1   5       26.26       32.57      3.87 o 
 -13   2   5        1.26        4.81      3.53 o 
 -12   2   5        7.00        5.30      2.30 o 
 -11   2   5       42.13       46.61      2.89 o 
 -10   2   5       31.67       31.66      2.12 o 
  -9   2   5      106.34      106.61      3.13 o 
  -8   2   5        6.68        5.99      1.31 o 
  -7   2   5      133.19      130.20      3.09 o 
  -6   2   5        2.22        2.16      0.99 o 
  -5   2   5       75.43       51.90      1.96 o 
  -4   2   5      269.76      253.28      3.84 o 
  -3   2   5      549.29      529.47     20.62 o 
  -2   2   5      519.56      520.02      4.78 o 
  -1   2   5      533.69      569.96      4.55 o 
   0   2   5        3.72        7.33      0.72 o 
   1   2   5       15.89       22.21      1.24 o 
   2   2   5      222.59      211.49      3.03 o 
   3   2   5     1155.57     1124.84      9.95 o 
   4   2   5      173.55      183.29      4.43 o 
   5   2   5       43.61       40.33      2.15 o 
   6   2   5        8.35        6.88      1.53 o 
   7   2   5       17.35       21.48      2.47 o 
   8   2   5        2.98        1.47      1.82 o 
   9   2   5        0.01       -1.52      1.94 o 
 -13   3   5        2.06        2.60      2.68 o 
 -12   3   5        4.06        2.23      2.33 o 
 -11   3   5        4.12        2.03      1.41 o 
 -10   3   5        5.22        4.03      1.37 o 
  -9   3   5       76.81       75.74      2.72 o 
  -8   3   5       28.83       26.96      2.92 o 
  -7   3   5       67.73       70.67      2.45 o 
  -6   3   5      243.64      250.72      4.10 o 
  -5   3   5      189.18      182.64      3.48 o 
  -4   3   5        9.73       13.44      0.84 o 
  -3   3   5      366.39      420.33      4.19 o 
  -2   3   5       43.18       51.10      1.45 o 
  -1   3   5      501.72      502.15      5.10 o 
   0   3   5      132.24      131.00      2.02 o 
   1   3   5     1640.83     1681.21     10.83 o 
   2   3   5        3.76        1.72      0.75 o 
   3   3   5      364.18      326.58      4.42 o 
   4   3   5        7.95       10.41      1.35 o 
   5   3   5        4.28        4.06      1.20 o 
   6   3   5       35.15       30.45      2.12 o 
   7   3   5        0.01       -1.30      1.52 o 
   8   3   5       45.13       37.21      2.96 o 
   9   3   5        0.67        4.09      2.16 o 
 -13   4   5        3.94        1.51      2.52 o 
 -12   4   5       13.34       10.57      2.78 o 
 -11   4   5       10.61       10.78      2.12 o 
 -10   4   5        3.39        3.74      1.63 o 
  -9   4   5        0.52        1.33      1.28 o 
  -8   4   5        9.29        8.59      1.40 o 
  -7   4   5      678.10      669.86      7.51 o 
  -6   4   5      111.37      100.63      2.71 o 
  -5   4   5        7.23        9.90      1.19 o 
  -4   4   5      138.02      143.91      2.31 o 
  -3   4   5      117.15      126.61      2.15 o 
  -2   4   5      897.44     1026.70      6.99 o 
  -1   4   5      270.51      270.87      2.90 o 
   0   4   5      536.37      606.37      5.00 o 
   1   4   5       12.11        3.47      1.14 o 
   2   4   5      325.47      327.97      3.86 o 
   3   4   5       25.83       25.80      1.77 o 
   4   4   5      175.28      186.18      3.70 o 
   5   4   5        0.51       -0.11      1.02 o 
   6   4   5       20.46       20.22      1.90 o 
   7   4   5        7.74        4.57      1.87 o 
   8   4   5        8.77        5.76      2.10 o 
   9   4   5        2.23        3.46      2.05 o 
 -12   5   5        5.64        4.59      2.53 o 
 -11   5   5        0.36       -2.86      2.33 o 
 -10   5   5        0.16        3.45      1.44 o 
  -9   5   5      134.01      129.43      3.42 o 
  -8   5   5        2.81        6.00      1.34 o 
  -7   5   5       57.35       69.08      2.54 o 
  -6   5   5      158.91      168.81      4.39 o 
  -5   5   5       79.58      100.15      2.55 o 
  -4   5   5       17.88       28.18      1.21 o 
  -3   5   5       78.88       82.38      1.81 o 
  -2   5   5      889.16      858.27      6.17 o 
  -1   5   5      345.17      352.39      3.45 o 
   0   5   5       65.49       74.79      1.63 o 
   1   5   5       35.82       31.13      1.43 o 
   2   5   5       56.17       60.78      1.73 o 
   3   5   5        8.19        7.05      1.42 o 
   4   5   5      149.24      163.65      3.55 o 
   5   5   5       78.89       77.97      2.68 o 
   6   5   5        0.42        0.64      1.60 o 
   7   5   5        3.05       -0.21      1.67 o 
   8   5   5        2.43        5.74      2.13 o 
   9   5   5        4.38        7.42      2.43 o 
 -12   6   5       29.10       28.70      3.56 o 
 -11   6   5       23.64       18.36      2.98 o 
 -10   6   5       30.97       35.87      2.62 o 
  -9   6   5       86.38       84.42      2.90 o 
  -8   6   5       39.05       40.38      3.04 o 
  -7   6   5        0.01        1.97      1.20 o 
  -6   6   5        2.70        1.81      1.00 o 
  -5   6   5      311.09      330.36      5.18 o 
  -4   6   5      281.62      276.56      3.48 o 
  -3   6   5      368.63      390.10      4.23 o 
  -2   6   5      498.32      548.10      4.55 o 
  -1   6   5      208.37      184.50      2.56 o 
   0   6   5        0.01        0.84      0.62 o 
   1   6   5      324.54      335.45      3.85 o 
   2   6   5        5.74        5.15      0.85 o 
   3   6   5      250.49      231.58      4.06 o 
   4   6   5        2.37       -0.40      1.55 o 
   5   6   5       14.06       19.36      1.75 o 
   6   6   5      132.15      137.58      3.70 o 
   7   6   5        0.07       -2.30      1.53 o 
   8   6   5       21.84       23.19      3.46 o 
   9   6   5        1.08       -1.51      1.90 o 
 -12   7   5       29.37       29.06      4.74 o 
 -11   7   5       38.02       35.91      5.79 o 
 -10   7   5       62.44       64.26      3.28 o 
  -9   7   5       25.19       31.98      2.06 o 
  -8   7   5       40.01       29.23      1.92 o 
  -7   7   5      627.37      630.91      7.35 o 
  -6   7   5       10.83        8.11      0.97 o 
  -5   7   5        0.02        1.37      0.83 o 
  -4   7   5       46.12       45.62      1.56 o 
  -3   7   5      587.61      609.75      5.70 o 
  -2   7   5      637.87      681.72      5.39 o 
  -1   7   5      198.72      195.51      2.55 o 
   0   7   5      250.75      250.02      3.01 o 
   1   7   5       24.61       17.72      1.08 o 
   2   7   5      120.12      137.84      2.98 o 
   3   7   5     1037.64      975.98      9.83 o 
   4   7   5       32.51       44.43      2.20 o 
   5   7   5      466.97      462.71     10.47 o 
   6   7   5      190.42      171.63      4.14 o 
   7   7   5       63.45       60.49      3.39 o 
   8   7   5      119.49      114.43      4.58 o 
   9   7   5        0.06        0.57      2.13 o 
 -12   8   5       51.53       70.38     11.19 o 
 -11   8   5       13.98       12.45      2.81 o 
 -10   8   5        8.34        8.99      2.48 o 
  -9   8   5       29.38       26.65      2.38 o 
  -8   8   5      100.18       92.62      2.94 o 
  -7   8   5      382.50      381.14      5.50 o 
  -6   8   5        0.11        0.72      0.81 o 
  -5   8   5       96.92      108.33      2.32 o 
  -4   8   5      474.04      459.56      5.93 o 
  -3   8   5      155.50      170.59      2.79 o 
  -2   8   5       29.89       30.24      1.69 o 
  -1   8   5        0.34        3.06      1.08 o 
   0   8   5      168.35      163.82      2.61 o 
   1   8   5       37.14       45.54      1.56 o 
   2   8   5      735.58      691.47      7.35 o 
   3   8   5      211.57      210.62      3.50 o 
   4   8   5       73.05       74.11      2.77 o 
   5   8   5      275.42      285.07      6.22 o 
   6   8   5       93.24      101.23      3.43 o 
   7   8   5        0.79        0.32      1.74 o 
   8   8   5       48.45       52.13      3.54 o 
 -12   9   5      106.59      102.60      6.16 o 
 -11   9   5       19.35       16.47      3.03 o 
 -10   9   5       26.37       36.09      3.59 o 
  -9   9   5       30.70       40.80      2.69 o 
  -8   9   5        5.01        7.08      1.44 o 
  -7   9   5      246.41      256.44      4.47 o 
  -6   9   5      391.48      385.94      4.68 o 
  -5   9   5      399.91      372.64      4.45 o 
  -4   9   5      108.75      107.19      2.29 o 
  -3   9   5      103.87      126.85      2.11 o 
  -2   9   5        0.87        6.17      1.11 o 
  -1   9   5       22.81       22.26      1.09 o 
   0   9   5        1.41        0.01      0.67 o 
   1   9   5        3.26        1.95      0.77 o 
   2   9   5       42.02       41.68      1.84 o 
   3   9   5       69.62       76.67      2.73 o 
   4   9   5      929.84      927.59     10.57 o 
   5   9   5       61.32       69.23      2.87 o 
   6   9   5      443.52      465.41      7.08 o 
   7   9   5       35.66       40.25      2.57 o 
   8   9   5        4.37        4.13      2.02 o 
 -12  10   5       68.16       82.37      5.27 o 
 -11  10   5        0.24        4.84      3.98 o 
 -10  10   5        4.66       10.66      2.68 o 
  -9  10   5       33.91       28.84      2.48 o 
  -8  10   5      147.44      157.33      6.01 o 
  -7  10   5      304.53      284.73      5.17 o 
  -6  10   5        2.65        9.77      1.45 o 
  -5  10   5       29.22       25.13      1.40 o 
  -4  10   5       24.68       21.78      1.30 o 
  -3  10   5      253.98      229.20      3.36 o 
  -2  10   5     2943.38     2974.12     17.66 o 
  -1  10   5       21.48       22.07      1.55 o 
   0  10   5      511.32      489.67      4.98 o 
   1  10   5      153.93      148.05      3.09 o 
   2  10   5       92.41       84.20      2.29 o 
   3  10   5      540.03      541.73      6.96 o 
   4  10   5       40.14       40.03      2.28 o 
   5  10   5      558.00      581.09      7.84 o 
   6  10   5       32.65       29.34      2.86 o 
   7  10   5       20.01       19.83      2.12 o 
   8  10   5       90.68       97.55      5.79 o 
 -12  11   5       74.56       86.91      5.45 o 
 -11  11   5        8.57        6.01      2.80 o 
 -10  11   5        3.34        3.85      2.41 o 
  -9  11   5        0.42       -1.81      1.91 o 
  -8  11   5       20.13       21.64      2.17 o 
  -7  11   5       71.04       81.39      2.79 o 
  -6  11   5      448.03      443.91      5.22 o 
  -5  11   5        5.97        8.71      1.18 o 
  -4  11   5      162.88      160.40      2.91 o 
  -3  11   5       87.79       96.45      2.54 o 
  -2  11   5      218.86      215.14      2.94 o 
  -1  11   5       56.26       58.43      1.78 o 
   0  11   5       48.06       39.73      1.55 o 
   1  11   5       12.82       13.92      1.34 o 
   2  11   5      261.82      257.21      4.53 o 
   3  11   5      513.30      518.46     12.43 o 
   4  11   5      115.54      118.90      3.46 o 
   5  11   5      315.51      296.03      5.48 o 
   6  11   5       66.96       74.86      3.17 o 
   7  11   5        3.95        4.10      1.60 o 
   8  11   5        6.05        7.29      2.35 o 
 -11  12   5        0.15        0.26      2.34 o 
 -10  12   5        0.31       -0.12      2.18 o 
  -9  12   5        0.35       -1.75      1.89 o 
  -8  12   5        3.08        1.90      2.14 o 
  -7  12   5      656.83      632.91      7.60 o 
  -6  12   5      161.34      153.13      3.09 o 
  -5  12   5       16.35       15.56      1.32 o 
  -4  12   5       45.55       52.68      1.91 o 
  -3  12   5      465.46      470.91      5.24 o 
  -2  12   5       28.34       28.23      1.28 o 
  -1  12   5       62.86       66.20      1.89 o 
   0  12   5      225.70      228.09      3.30 o 
   1  12   5        5.08        4.92      1.21 o 
   2  12   5        3.18        3.01      1.30 o 
   3  12   5      137.91      127.90      3.46 o 
   4  12   5      772.57      735.00      8.92 o 
   5  12   5       94.63      100.95      3.48 o 
   6  12   5       24.79       31.59      2.42 o 
   7  12   5       27.74       21.83      2.27 o 
   8  12   5       23.40       22.40      2.84 o 
 -11  13   5        0.79        1.43      4.32 o 
 -10  13   5        0.67       -0.14      2.34 o 
  -9  13   5        7.49        5.95      2.52 o 
  -8  13   5      140.24      137.96      4.26 o 
  -7  13   5      344.15      346.17      5.55 o 
  -6  13   5       25.40       26.25      1.87 o 
  -5  13   5       12.71        5.95      1.20 o 
  -4  13   5      118.54      115.97      2.65 o 
  -3  13   5        2.47        1.07      0.94 o 
  -2  13   5       37.75       45.71      1.70 o 
  -1  13   5       33.49       36.07      1.54 o 
   0  13   5        9.70        9.83      1.20 o 
   1  13   5       74.88       76.27      2.68 o 
   2  13   5       39.00       35.60      2.07 o 
   3  13   5      464.95      434.78      6.41 o 
   4  13   5        0.04        0.66      1.40 o 
   5  13   5       32.88       37.45      2.45 o 
   6  13   5        2.13        1.96      2.10 o 
   7  13   5        3.02        2.09      1.66 o 
   8  13   5        2.88        4.17      1.88 o 
 -11  14   5        5.11        0.42      2.60 o 
 -10  14   5        1.96        0.66      2.48 o 
  -9  14   5       62.26       58.91      4.35 o 
  -8  14   5       14.54       14.09      2.83 o 
  -7  14   5        1.90        5.99      1.44 o 
  -6  14   5       59.25       59.65      2.53 o 
  -5  14   5        0.88        2.06      1.10 o 
  -4  14   5       52.67       50.83      2.03 o 
  -3  14   5      116.47      117.88      3.00 o 
  -2  14   5      414.02      403.21      4.74 o 
  -1  14   5        6.94        7.09      1.05 o 
   0  14   5        3.29        2.24      1.17 o 
   1  14   5        0.82        0.04      1.93 o 
   2  14   5       55.69       54.77      2.42 o 
   3  14   5        5.84        8.06      1.54 o 
   4  14   5       51.12       42.52      2.43 o 
   5  14   5       37.65       43.68      2.59 o 
   6  14   5        6.27        6.55      1.79 o 
   7  14   5        4.54        4.37      2.00 o 
 -11  15   5       22.34       26.53      3.77 o 
 -10  15   5        0.72        2.14      2.40 o 
  -9  15   5       29.45       20.40      3.11 o 
  -8  15   5       91.52       82.68      3.60 o 
  -7  15   5      293.36      268.90      6.53 o 
  -6  15   5        1.91        0.56      1.24 o 
  -5  15   5      309.31      299.74      4.97 o 
  -4  15   5       87.26       89.27      2.52 o 
  -3  15   5       75.85       68.37      2.46 o 
  -2  15   5       56.23       52.89      1.92 o 
  -1  15   5       11.22        7.17      1.07 o 
   0  15   5       16.73       19.00      1.62 o 
   1  15   5        0.08       -1.07      1.10 o 
   2  15   5        3.92        4.69      1.40 o 
   3  15   5        9.38        7.50      1.55 o 
   4  15   5       12.44       12.66      1.77 o 
   5  15   5       37.28       38.09      2.50 o 
   6  15   5       82.89       87.52      3.58 o 
   7  15   5        0.05        0.48      1.56 o 
 -10  16   5        1.04        4.13      2.57 o 
  -9  16   5       14.48       16.72      2.96 o 
  -8  16   5       30.18       26.86      2.53 o 
  -7  16   5        6.56       15.34      1.76 o 
  -6  16   5       40.40       45.19      2.32 o 
  -5  16   5       15.62       16.09      1.70 o 
  -4  16   5      156.21      150.06      3.52 o 
  -3  16   5        5.31        4.61      1.24 o 
  -2  16   5        1.19        3.41      1.07 o 
  -1  16   5      351.12      318.49      4.37 o 
   0  16   5       11.41       15.19      1.71 o 
   1  16   5       87.15       81.75      2.84 o 
   2  16   5       29.44       25.03      1.99 o 
   3  16   5      100.57       91.68      3.18 o 
   4  16   5      282.60      286.02      5.56 o 
   5  16   5        2.38        1.86      1.55 o 
   6  16   5       15.83       17.83      2.24 o 
   7  16   5        1.31        0.87      1.76 o 
 -10  17   5       25.67       26.86      4.25 o 
  -9  17   5       25.31       24.11      3.36 o 
  -8  17   5       50.03       52.23      3.23 o 
  -7  17   5       13.29       13.18      2.11 o 
  -6  17   5        0.04        0.30      1.25 o 
  -5  17   5       17.05       12.97      1.63 o 
  -4  17   5       32.92       32.85      2.61 o 
  -3  17   5        2.47        2.04      1.21 o 
  -2  17   5       54.30       43.62      1.95 o 
  -1  17   5        0.24        0.21      1.10 o 
   0  17   5        4.53        7.68      1.38 o 
   1  17   5       12.86       18.30      2.02 o 
   2  17   5       14.40       11.02      1.67 o 
   3  17   5       10.90       10.75      1.71 o 
   4  17   5        1.70        0.63      1.34 o 
   5  17   5        3.62        1.92      1.58 o 
   6  17   5        0.19       -0.77      1.56 o 
 -10  18   5       24.69       37.09      4.04 o 
  -9  18   5        2.16        4.12      2.46 o 
  -8  18   5       55.37       58.13      3.36 o 
  -7  18   5       24.83       17.12      2.23 o 
  -6  18   5       38.82       43.22      2.35 o 
  -5  18   5       13.71       18.75      1.77 o 
  -4  18   5        9.16       11.93      2.61 o 
  -3  18   5       80.34       66.44      3.30 o 
  -2  18   5        7.79        5.30      1.44 o 
  -1  18   5       58.99       39.16      2.16 o 
   0  18   5        0.39       -0.79      1.16 o 
   1  18   5      183.83      191.20      4.28 o 
   2  18   5       84.01       72.07      3.45 o 
   3  18   5       14.79       14.96      1.89 o 
   4  18   5        2.40        1.52      1.46 o 
   5  18   5        2.33        1.29      1.60 o 
   6  18   5        2.09        5.04      1.88 o 
  -9  19   5        0.33       -0.18      3.12 o 
  -8  19   5       16.88       20.66      2.50 o 
  -7  19   5       20.21       19.12      2.32 o 
  -6  19   5       40.03       47.88      3.58 o 
  -5  19   5       10.89        9.71      2.08 o 
  -4  19   5       90.64       79.86      2.84 o 
  -3  19   5        3.21        5.02      1.55 o 
  -2  19   5       48.91       39.45      2.48 o 
  -1  19   5       12.53       16.68      1.97 o 
   0  19   5        0.82        1.63      1.28 o 
   1  19   5        7.49        9.29      1.55 o 
   2  19   5       41.14       47.30      2.59 o 
   3  19   5       38.12       41.51      4.83 o 
   4  19   5        8.97       11.22      1.92 o 
   5  19   5        5.59        7.29      1.85 o 
  -9  20   5        7.50        1.90      2.52 o 
  -8  20   5        4.59        4.33      1.94 o 
  -7  20   5        2.45        1.86      2.46 o 
  -6  20   5        1.23        1.91      3.11 o 
  -5  20   5       99.65       90.92      3.27 o 
  -4  20   5        0.01        0.21      1.26 o 
  -3  20   5       16.06       18.87      2.08 o 
  -2  20   5        1.89        4.68      2.06 o 
  -1  20   5        2.78        6.15      1.46 o 
   0  20   5       26.11       33.55      2.19 o 
   1  20   5        0.28        2.09      1.33 o 
   2  20   5       29.98       34.47      3.00 o 
   3  20   5       11.50       10.53      1.88 o 
   4  20   5       31.48       28.28      2.47 o 
   5  20   5        4.55        4.09      1.82 o 
  -8  21   5        1.40        1.33      1.98 o 
  -7  21   5       20.06       19.34      2.52 o 
  -6  21   5       82.49       89.91      8.00 o 
  -5  21   5        7.44       10.21      1.68 o 
  -4  21   5       43.06       42.18      2.78 o 
  -3  21   5        2.01        3.79      1.66 o 
  -2  21   5      179.08      198.26      8.20 o 
  -1  21   5        2.93        1.26      1.52 o 
   0  21   5       16.99       18.04      2.39 o 
   1  21   5        2.22        1.76      1.53 o 
   2  21   5        1.67       -0.48      1.41 o 
   3  21   5       25.11       25.72      2.29 o 
   4  21   5       39.85       39.89      2.91 o 
  -8  22   5        0.53       -1.17      1.80 o 
  -7  22   5        0.01       -0.17      2.49 o 
  -6  22   5        1.27       -1.87      1.55 o 
  -5  22   5        5.22        4.37      1.53 o 
  -4  22   5      214.09      218.05      7.44 o 
  -3  22   5       24.73       21.87      2.94 o 
  -2  22   5        0.06        3.43      2.18 o 
  -1  22   5       37.02       33.72      2.71 o 
   0  22   5       19.39       28.64      2.22 o 
   1  22   5        4.27        0.94      1.41 o 
   2  22   5        1.05       -0.19      1.47 o 
   3  22   5        1.30        1.36      1.56 o 
   4  22   5       21.88       22.81      2.44 o 
  -7  23   5        0.02        0.89      1.99 o 
  -6  23   5       11.91       15.26      2.31 o 
  -5  23   5      139.05      144.59      5.81 o 
  -4  23   5        0.14       -0.10      1.62 o 
  -3  23   5        3.29        6.93      3.58 o 
  -2  23   5       74.61       79.00      4.62 o 
  -1  23   5       19.55       23.66      3.07 o 
   0  23   5       57.69       53.90      4.79 o 
   1  23   5        0.05       -0.49      1.42 o 
   2  23   5        7.36        7.36      2.57 o 
   3  23   5        0.78       -0.25      1.55 o 
  -6  24   5        5.46       13.96      2.88 o 
  -5  24   5        9.55        5.10      2.51 o 
  -4  24   5       26.13       17.54      2.33 o 
  -3  24   5        0.73       -0.72      1.98 o 
  -2  24   5      167.83      169.48      6.54 o 
  -1  24   5        5.78        8.02      2.64 o 
   0  24   5        0.25       -1.38      1.52 o 
   1  24   5       28.64       31.64      2.84 o 
   2  24   5       13.81       16.53      2.22 o 
  -5  25   5       67.50       76.11      8.93 o 
  -4  25   5       17.17       23.09      3.25 o 
  -3  25   5        8.39        9.84      2.60 o 
  -2  25   5       25.61       42.47      6.38 o 
  -1  25   5        4.88        3.85      2.46 o 
   0  25   5        0.18        1.77      1.78 o 
   1  25   5       17.08       12.33      2.38 o 
  -3  26   5        5.08        6.46      3.19 o 
  -2  26   5        0.53        2.97      2.39 o 
  -1  26   5        0.47        0.62      2.39 o 
 -12   0   6       25.83       25.99      4.66 o 
 -11   0   6       16.15       23.62      3.71 o 
 -10   0   6       45.51       45.43      3.55 o 
  -9   0   6       83.33       91.03      9.55 o 
  -8   0   6      110.55      104.55      4.93 o 
  -7   0   6      129.03      126.81      4.56 o 
  -6   0   6      839.91      831.63     12.41 o 
  -5   0   6      213.25      221.47     10.36 o 
  -4   0   6       35.55       44.91      2.76 o 
  -3   0   6       14.92       17.96      1.98 o 
  -2   0   6      155.46      122.73      6.21 o 
  -1   0   6       42.75       30.85      2.31 o 
   0   0   6      114.65       99.91      2.71 o 
   1   0   6       18.87       14.50      1.43 o 
   2   0   6      167.33      169.29      3.84 o 
   3   0   6       26.01       29.92      6.26 o 
   4   0   6      315.68      308.07      7.27 o 
   5   0   6       36.24       26.78      5.87 o 
   6   0   6       35.18       31.70      3.17 o 
   7   0   6       23.81       30.59      6.16 o 
   8   0   6        1.48        1.67      3.29 o 
 -12   1   6       12.59       14.61      2.07 o 
 -11   1   6        0.15        0.12      1.44 o 
 -10   1   6        0.03        0.12      1.30 o 
  -9   1   6       11.30       11.37      1.60 o 
  -8   1   6        6.31        7.06      1.90 o 
  -7   1   6      129.69      129.28      3.31 o 
  -6   1   6        4.83        6.34      1.29 o 
  -5   1   6      126.20      123.07      2.99 o 
  -4   1   6       50.49       42.85      1.92 o 
  -3   1   6      253.14      234.24      3.90 o 
  -2   1   6        4.58       14.82      1.26 o 
  -1   1   6       37.76       44.30      2.00 o 
   0   1   6      133.76      153.28      2.35 o 
   1   1   6       28.73       30.17      1.26 o 
   2   1   6        9.77        9.74      1.08 o 
   3   1   6       26.05       24.59      1.53 o 
   4   1   6       31.39       26.51      2.18 o 
   5   1   6       25.75       29.35      2.06 o 
   6   1   6        3.35        3.02      1.50 o 
   7   1   6        0.04       -1.47      1.46 o 
   8   1   6        5.87        4.67      3.88 o 
 -12   2   6       43.36       46.91      2.78 o 
 -11   2   6        4.10        4.50      1.88 o 
 -10   2   6        5.09        1.36      1.63 o 
  -9   2   6        0.15        1.60      1.26 o 
  -8   2   6      270.32      283.37      4.96 o 
  -7   2   6        1.07        6.23      1.36 o 
  -6   2   6       82.22       85.70      2.65 o 
  -5   2   6        2.26        1.36      1.00 o 
  -4   2   6       11.29       11.12      1.59 o 
  -3   2   6      181.93      219.43      3.79 o 
  -2   2   6       63.42       65.60      2.15 o 
  -1   2   6        9.64        4.99      0.85 o 
   0   2   6        2.07        3.69      0.70 o 
   1   2   6        2.26        0.50      0.71 o 
   2   2   6       49.21       49.71      1.77 o 
   3   2   6       57.88       52.50      2.69 o 
   4   2   6        0.21       -0.14      1.07 o 
   5   2   6      170.83      156.70      3.84 o 
   6   2   6        3.44        3.60      1.54 o 
   7   2   6        0.58       -0.84      1.73 o 
   8   2   6        0.33        2.43      2.11 o 
 -12   3   6        9.62        8.99      2.27 o 
 -11   3   6       22.82       33.21      2.37 o 
 -10   3   6        6.10        9.16      1.62 o 
  -9   3   6       67.54       60.45      2.62 o 
  -8   3   6       53.82       45.12      2.31 o 
  -7   3   6      217.67      220.07      4.23 o 
  -6   3   6        4.51        0.18      1.02 o 
  -5   3   6      328.77      317.60      4.84 o 
  -4   3   6        0.12        2.17      0.92 o 
  -3   3   6       77.31       76.26      2.30 o 
  -2   3   6      146.52      125.41      2.87 o 
  -1   3   6      235.21      245.97      3.39 o 
   0   3   6       88.95       85.80      1.83 o 
   1   3   6       75.86       70.76      1.96 o 
   2   3   6      215.89      237.86      3.59 o 
   3   3   6      139.46      119.93      3.44 o 
   4   3   6       32.10       45.28      2.20 o 
   5   3   6       12.72        9.10      1.60 o 
   6   3   6        4.61        0.75      1.62 o 
   7   3   6       30.75       32.10      3.36 o 
   8   3   6        0.07        0.33      1.91 o 
 -12   4   6       20.41       19.34      3.18 o 
 -11   4   6       41.84       41.34      2.53 o 
 -10   4   6       32.27       42.96      2.46 o 
  -9   4   6        0.03        0.15      1.33 o 
  -8   4   6       30.75       33.83      2.54 o 
  -7   4   6       15.14       20.02      2.72 o 
  -6   4   6       91.15       75.23      2.60 o 
  -5   4   6       83.17       77.58      2.48 o 
  -4   4   6       26.42       27.50      1.62 o 
  -3   4   6       39.10       54.21      2.03 o 
  -2   4   6       59.07       67.04      3.34 o 
  -1   4   6       90.72       87.53      2.56 o 
   0   4   6      218.68      230.95      2.97 o 
   1   4   6       72.92       72.64      1.88 o 
   2   4   6      111.71      116.74      2.50 o 
   3   4   6       77.50       70.79      2.80 o 
   4   4   6       40.31       33.54      2.02 o 
   5   4   6       87.20       79.02      3.10 o 
   6   4   6        7.37        7.23      1.98 o 
   7   4   6        0.89       -1.39      1.77 o 
   8   4   6        7.68        9.16      2.42 o 
 -12   5   6        2.18       -0.32      2.42 o 
 -11   5   6       25.14       27.15      4.40 o 
 -10   5   6        7.17       12.27      1.83 o 
  -9   5   6        0.51        5.22      1.54 o 
  -8   5   6      160.06      155.75      3.86 o 
  -7   5   6       36.73       29.19      1.94 o 
  -6   5   6      596.17      563.17      6.93 o 
  -5   5   6        0.00       -1.14      0.89 o 
  -4   5   6       59.47       57.47      2.14 o 
  -3   5   6       81.62       77.14      2.34 o 
  -2   5   6       35.91       39.85      1.54 o 
  -1   5   6      115.80      113.65      2.39 o 
   0   5   6      175.28      187.95      2.73 o 
   1   5   6     1055.17     1025.76      8.43 o 
   2   5   6      703.11      682.30      7.48 o 
   3   5   6       17.09       18.83      3.18 o 
   4   5   6        3.99        2.30      1.25 o 
   5   5   6      111.75       99.01      3.17 o 
   6   5   6       61.44       60.07      3.34 o 
   7   5   6       17.92       21.73      2.63 o 
   8   5   6       32.29       47.43      3.49 o 
 -12   6   6        0.27        2.87      3.58 o 
 -11   6   6        1.90        1.01      1.73 o 
 -10   6   6        8.64        7.28      1.62 o 
  -9   6   6      244.77      243.27      6.69 o 
  -8   6   6        0.00        1.20      1.36 o 
  -7   6   6        0.88        1.36      1.31 o 
  -6   6   6       53.73       61.00      2.42 o 
  -5   6   6      102.88       85.43      2.62 o 
  -4   6   6      148.57      169.97      3.47 o 
  -3   6   6        2.03       -0.10      0.86 o 
  -2   6   6      101.49      110.97      2.34 o 
  -1   6   6       61.34       79.77      2.08 o 
   0   6   6       94.85      101.33      2.28 o 
   1   6   6      587.48      548.74      5.59 o 
   2   6   6      238.17      217.03      4.69 o 
   3   6   6       62.06       60.31      2.45 o 
   4   6   6        6.98        7.41      1.50 o 
   5   6   6        4.06        0.46      1.30 o 
   6   6   6       29.72       22.97      2.55 o 
   7   6   6       28.48       28.13      2.76 o 
   8   6   6       18.18       25.21      3.74 o 
 -12   7   6        1.13        3.24      2.68 o 
 -11   7   6       16.32       11.10      2.88 o 
 -10   7   6       37.71       37.44      2.82 o 
  -9   7   6       30.14       34.05      2.26 o 
  -8   7   6       16.93       14.96      1.78 o 
  -7   7   6      316.06      300.60      5.07 o 
  -6   7   6       71.27       68.09      2.82 o 
  -5   7   6       59.27       63.49      2.43 o 
  -4   7   6      180.90      169.51      3.81 o 
  -3   7   6        5.49        8.97      1.26 o 
  -2   7   6       99.18       97.38      2.27 o 
  -1   7   6        2.41        2.44      1.01 o 
   0   7   6       27.49       28.54      1.30 o 
   1   7   6        4.33        4.05      1.22 o 
   2   7   6       12.10        8.84      1.61 o 
   3   7   6        3.33        3.19      1.31 o 
   4   7   6        1.43        0.48      1.28 o 
   5   7   6       16.04       12.75      1.74 o 
   6   7   6       14.98        9.15      2.69 o 
   7   7   6        0.49        1.97      1.86 o 
   8   7   6       31.02       36.95      3.29 o 
 -12   8   6        1.07        4.00      3.46 o 
 -11   8   6        5.11        6.16      2.55 o 
 -10   8   6        1.14       -2.01      1.67 o 
  -9   8   6       14.50       16.26      1.88 o 
  -8   8   6        0.16       -0.20      1.36 o 
  -7   8   6      170.20      162.84      3.77 o 
  -6   8   6       25.53       37.32      2.08 o 
  -5   8   6       47.03       58.58      2.48 o 
  -4   8   6        2.83        3.67      1.14 o 
  -3   8   6      625.53      643.90      7.26 o 
  -2   8   6       72.68       72.47      2.08 o 
  -1   8   6      581.16      607.35      6.09 o 
   0   8   6      154.54      150.69      2.73 o 
   1   8   6      722.01      712.97      7.74 o 
   2   8   6      349.60      363.42      5.30 o 
   3   8   6       22.77       16.67      1.69 o 
   4   8   6        0.00       -1.47      1.22 o 
   5   8   6        5.89        1.04      1.48 o 
   6   8   6      142.71      146.35      4.88 o 
   7   8   6        0.07        2.32      2.01 o 
 -12   9   6        9.10        8.15      3.05 o 
 -11   9   6       40.88       46.69      4.06 o 
 -10   9   6       12.75       10.46      2.08 o 
  -9   9   6       31.91       32.82      2.65 o 
  -8   9   6        3.15        4.58      1.51 o 
  -7   9   6      136.61      132.72      3.56 o 
  -6   9   6      916.13      906.89      9.54 o 
  -5   9   6      107.19      118.71      3.16 o 
  -4   9   6      725.40      649.95      7.48 o 
  -3   9   6      248.73      247.30      3.68 o 
  -2   9   6        1.07        2.90      0.95 o 
  -1   9   6        8.35        9.91      1.74 o 
   0   9   6      309.36      290.58      4.79 o 
   1   9   6     3562.28     3492.45     25.74 o 
   2   9   6        0.62       -0.65      1.19 o 
   3   9   6       30.14       33.43      2.12 o 
   4   9   6      191.94      176.41      4.21 o 
   5   9   6       46.30       50.83      2.70 o 
   6   9   6      109.24      108.81      3.70 o 
   7   9   6        9.09       13.11      2.42 o 
 -12  10   6        5.20        8.85      3.15 o 
 -11  10   6        0.01        0.85      2.32 o 
 -10  10   6        1.04        0.41      2.22 o 
  -9  10   6        0.08       -1.56      1.66 o 
  -8  10   6        0.15       -3.80      2.54 o 
  -7  10   6       11.62        7.69      1.57 o 
  -6  10   6       23.79       36.17      2.49 o 
  -5  10   6      224.28      193.85      4.03 o 
  -4  10   6      206.32      174.15      3.80 o 
  -3  10   6        0.09        1.81      0.99 o 
  -2  10   6       51.97       53.79      1.97 o 
  -1  10   6      465.46      426.96      5.01 o 
   0  10   6      157.46      158.26      2.91 o 
   1  10   6      448.43      429.30      5.79 o 
   2  10   6      220.09      209.85      4.65 o 
   3  10   6      126.22      126.17      3.48 o 
   4  10   6      120.28      131.12      3.77 o 
   5  10   6       69.35       71.19      3.09 o 
   6  10   6        1.31        1.70      1.53 o 
   7  10   6        6.01        5.72      2.25 o 
 -11  11   6        3.94        3.39      2.59 o 
 -10  11   6       10.06        9.64      2.83 o 
  -9  11   6       10.61        9.01      3.59 o 
  -8  11   6        0.13       -3.16      2.11 o 
  -7  11   6        0.71        0.05      1.30 o 
  -6  11   6      586.37      597.92      7.46 o 
  -5  11   6      697.63      649.10      7.72 o 
  -4  11   6       92.70       91.89      2.91 o 
  -3  11   6        7.25        8.37      1.19 o 
  -2  11   6      439.75      437.47      5.40 o 
  -1  11   6       27.89       34.17      1.83 o 
   0  11   6      348.78      329.96      4.90 o 
   1  11   6      336.00      367.78      5.33 o 
   2  11   6      149.31      152.68      3.74 o 
   3  11   6        1.90        1.90      1.35 o 
   4  11   6      268.69      273.55      5.32 o 
   5  11   6       33.97       41.63      2.58 o 
   6  11   6       54.13       52.62      2.91 o 
   7  11   6        3.84        1.96      2.05 o 
 -11  12   6       12.50        9.82      2.98 o 
 -10  12   6        7.61       10.31      2.79 o 
  -9  12   6        1.04       -1.32      1.47 o 
  -8  12   6        9.88       11.63      3.77 o 
  -7  12   6        6.61        5.66      1.76 o 
  -6  12   6      103.98      100.12      3.17 o 
  -5  12   6      609.46      611.15      7.54 o 
  -4  12   6     2006.75     1939.89     14.42 o 
  -3  12   6       28.17       25.83      1.63 o 
  -2  12   6        0.14       -0.57      0.95 o 
  -1  12   6       36.94       38.51      1.93 o 
   0  12   6       38.79       42.87      2.71 o 
   1  12   6      173.11      161.65      4.34 o 
   2  12   6      219.59      207.40      4.35 o 
   3  12   6        4.07        2.77      1.44 o 
   4  12   6       44.23       43.91      2.55 o 
   5  12   6       21.69       17.92      2.47 o 
   6  12   6       73.55       79.48      3.46 o 
   7  12   6       60.71       70.80      3.46 o 
 -11  13   6       12.06       14.97      3.24 o 
 -10  13   6        2.05       -0.06      2.39 o 
  -9  13   6        0.00        1.95      2.24 o 
  -8  13   6        6.02        3.51      1.76 o 
  -7  13   6       13.47       12.94      2.04 o 
  -6  13   6       29.71       37.41      2.67 o 
  -5  13   6      904.69      899.67      9.63 o 
  -4  13   6      120.81      109.99      2.83 o 
  -3  13   6        4.34        0.33      1.11 o 
  -2  13   6      172.74      169.53      3.67 o 
  -1  13   6        8.44       10.78      1.38 o 
   0  13   6       81.73       83.64      6.16 o 
   1  13   6        0.01       -0.72      1.21 o 
   2  13   6       22.32       27.58      3.07 o 
   3  13   6        3.74        3.08      1.41 o 
   4  13   6       79.52       73.32      3.39 o 
   5  13   6        0.17        1.30      1.49 o 
   6  13   6        5.32        6.51      1.84 o 
 -11  14   6        8.12       18.08      3.60 o 
 -10  14   6        7.96        9.17      2.96 o 
  -9  14   6        7.37        6.36      2.72 o 
  -8  14   6        7.59       11.13      2.08 o 
  -7  14   6        0.07        0.78      1.56 o 
  -6  14   6      136.47      141.71      4.34 o 
  -5  14   6      471.66      480.76      6.64 o 
  -4  14   6       21.47       20.99      1.62 o 
  -3  14   6      232.20      200.23      3.63 o 
  -2  14   6       35.31       32.66      1.94 o 
  -1  14   6        0.99        1.72      1.30 o 
   0  14   6      115.67      113.89      5.25 o 
   1  14   6      155.06      151.25      3.74 o 
   2  14   6        0.04       -1.16      1.30 o 
   3  14   6        4.53        5.84      1.59 o 
   4  14   6       12.11       14.80      1.94 o 
   5  14   6       76.17       70.26      3.24 o 
   6  14   6       48.55       56.57      3.14 o 
 -10  15   6        0.00        3.13      2.59 o 
  -9  15   6        2.49       -2.73      2.15 o 
  -8  15   6       13.55       14.46      4.51 o 
  -7  15   6        3.72        0.38      2.00 o 
  -6  15   6        1.09        0.86      1.57 o 
  -5  15   6        1.48        3.85      1.48 o 
  -4  15   6        0.00       -1.56      1.04 o 
  -3  15   6        8.53        7.33      1.62 o 
  -2  15   6      151.70      142.91      3.42 o 
  -1  15   6       90.24       95.83      4.30 o 
   0  15   6        6.94        4.59      1.58 o 
   1  15   6       36.98       36.15      4.11 o 
   2  15   6        0.05       -1.15      1.22 o 
   3  15   6       10.57        9.32      1.73 o 
   4  15   6        0.23       -0.15      1.43 o 
   5  15   6        6.64        9.71      1.99 o 
   6  15   6       89.13      104.55      3.99 o 
 -10  16   6        4.36        3.84      2.65 o 
  -9  16   6        0.03       -1.70      2.17 o 
  -8  16   6        2.02        5.92      2.62 o 
  -7  16   6       33.03       32.45      2.65 o 
  -6  16   6       16.53       15.19      2.09 o 
  -5  16   6        5.43        4.12      2.44 o 
  -4  16   6       59.91       52.44      3.11 o 
  -3  16   6       74.48       58.13      2.48 o 
  -2  16   6       54.19       51.72      2.34 o 
  -1  16   6       12.71       11.04      3.17 o 
   0  16   6      319.25      270.23      5.88 o 
   1  16   6       32.07       37.71      2.27 o 
   2  16   6       42.64       45.84      2.50 o 
   3  16   6       98.45       88.30      3.36 o 
   4  16   6        6.36        5.66      1.72 o 
   5  16   6       17.46       15.75      2.96 o 
 -10  17   6        7.95        6.73      3.05 o 
  -9  17   6        3.20        6.74      3.51 o 
  -8  17   6       58.23       66.79      4.51 o 
  -7  17   6       19.33       19.54      2.88 o 
  -6  17   6       26.73       32.89      2.64 o 
  -5  17   6       16.76       17.25      1.79 o 
  -4  17   6       40.40       53.41      2.48 o 
  -3  17   6        0.17       -0.79      1.09 o 
  -2  17   6       12.63        6.56      2.10 o 
  -1  17   6       10.02       10.90      1.83 o 
   0  17   6       89.27       77.55      3.36 o 
   1  17   6       10.78        9.45      2.01 o 
   2  17   6       27.42       26.53      2.36 o 
   3  17   6       72.13       66.30      3.13 o 
   4  17   6        0.03       -1.13      1.48 o 
   5  17   6       12.73       17.08      2.20 o 
  -9  18   6        0.07       -1.91      3.12 o 
  -8  18   6        2.74        4.82      2.50 o 
  -7  18   6        9.49       13.11      2.21 o 
  -6  18   6        0.58        0.30      1.55 o 
  -5  18   6        2.88        5.36      1.44 o 
  -4  18   6        2.58       -1.68      1.12 o 
  -3  18   6       21.93       18.78      1.79 o 
  -2  18   6      172.33      170.95      4.72 o 
  -1  18   6       44.84       43.25      3.11 o 
   0  18   6       32.32       26.47      2.50 o 
   1  18   6        0.79        1.15      1.60 o 
   2  18   6        0.05        0.29      1.37 o 
   3  18   6        0.02        1.21      1.52 o 
   4  18   6        0.11        0.60      1.58 o 
   5  18   6       10.37       13.06      2.20 o 
  -9  19   6       11.90       14.84      3.33 o 
  -8  19   6        0.05        5.14      2.53 o 
  -7  19   6       13.34       11.82      2.83 o 
  -6  19   6        3.71        2.36      1.70 o 
  -5  19   6        1.46        0.85      1.33 o 
  -4  19   6        1.24        1.40      1.33 o 
  -3  19   6        3.09        0.43      1.40 o 
  -2  19   6        9.15        9.19      2.15 o 
  -1  19   6       12.17       13.50      2.04 o 
   0  19   6       16.87       21.14      2.39 o 
   1  19   6       86.79       84.89      3.87 o 
   2  19   6       16.05       19.96      3.76 o 
   3  19   6        0.79        2.74      1.52 o 
   4  19   6        0.33        0.19      1.61 o 
  -8  20   6       21.47       20.89      3.40 o 
  -7  20   6        1.09        5.71      2.61 o 
  -6  20   6        0.78        1.50      1.76 o 
  -5  20   6       20.68       19.56      1.99 o 
  -4  20   6        1.53        1.66      1.59 o 
  -3  20   6       16.12       13.50      2.52 o 
  -2  20   6      119.09      102.69      7.49 o 
  -1  20   6       26.62       30.51      2.63 o 
   0  20   6        7.55        2.96      1.81 o 
   1  20   6        5.64        5.24      3.25 o 
   2  20   6        0.40       -0.35      1.81 o 
   3  20   6       10.23        7.02      1.89 o 
   4  20   6        0.07       -0.88      2.26 o 
  -7  21   6        5.80        5.62      2.55 o 
  -6  21   6       23.23       23.28      2.55 o 
  -5  21   6        4.98        9.36      1.74 o 
  -4  21   6        7.50        7.80      2.29 o 
  -3  21   6       20.21       17.26      2.89 o 
  -2  21   6        0.01        0.88      2.06 o 
  -1  21   6      114.14      114.15      4.26 o 
   0  21   6       36.29       42.42      3.07 o 
   1  21   6       10.26       11.61      3.06 o 
   2  21   6        0.00        1.92      1.87 o 
   3  21   6        0.08       -0.14      2.01 o 
  -7  22   6        8.15        6.58      2.79 o 
  -6  22   6       27.20       37.17      8.69 o 
  -5  22   6       52.17       59.03      5.84 o 
  -4  22   6        9.59        5.89      1.96 o 
  -3  22   6       91.01       94.99      4.99 o 
  -2  22   6        2.90        1.09      2.05 o 
  -1  22   6        7.47        9.75      5.42 o 
   0  22   6        0.10       -1.23      1.65 o 
   1  22   6        2.28        5.72      1.98 o 
   2  22   6        0.59       -2.18      1.79 o 
  -6  23   6        2.52        5.69      3.68 o 
  -5  23   6       61.66       73.91      3.74 o 
  -4  23   6        2.74        1.71      2.27 o 
  -3  23   6       22.29       33.85      8.37 o 
  -2  23   6        0.03        0.39      2.58 o 
  -1  23   6       13.98       14.73      2.91 o 
   0  23   6       12.74       24.08      5.01 o 
   1  23   6       47.25       54.53      3.54 o 
  -4  24   6        0.46       -0.94      4.15 o 
  -3  24   6        2.81        0.89      2.28 o 
  -2  24   6        3.78        6.79      2.65 o 
  -1  24   6        6.33        4.71      2.55 o 
   0  24   6       15.93       22.72      5.92 o 
 -12   1   7       17.46       18.08      2.30 o 
 -11   1   7        2.48        2.41      1.88 o 
 -10   1   7        1.41        2.07      1.85 o 
  -9   1   7        0.03       -1.55      1.25 o 
  -8   1   7        3.03        0.88      1.33 o 
  -7   1   7        6.08        4.30      1.37 o 
  -6   1   7      253.55      229.15      7.19 o 
  -5   1   7      188.43      181.57      8.13 o 
  -4   1   7      142.56      146.53      3.37 o 
  -3   1   7        0.17       -0.69      0.99 o 
  -2   1   7        4.40        3.50      1.10 o 
  -1   1   7       27.43       29.17      1.79 o 
   0   1   7      136.29      124.06      3.12 o 
   1   1   7        2.29        5.13      1.27 o 
   2   1   7       16.87       16.22      1.36 o 
   3   1   7        5.74        4.12      1.59 o 
   4   1   7        7.65        9.00      2.65 o 
   5   1   7        0.00       -0.81      1.31 o 
   6   1   7       21.41       18.53      2.09 o 
   7   1   7       10.65       10.09      2.59 o 
 -12   2   7       19.80       21.36      2.42 o 
 -11   2   7        0.75        2.89      1.62 o 
 -10   2   7        7.44        9.16      1.73 o 
  -9   2   7        0.96        0.84      1.32 o 
  -8   2   7        0.52        0.77      1.35 o 
  -7   2   7        1.11        0.82      2.23 o 
  -6   2   7        5.05        9.23      2.94 o 
  -5   2   7        9.23       11.46      1.81 o 
  -4   2   7        2.04        2.17      1.24 o 
  -3   2   7        0.16        1.26      0.99 o 
  -2   2   7       31.34       33.31      1.88 o 
  -1   2   7       64.04       53.48      2.24 o 
   0   2   7        7.33       11.08      1.38 o 
   1   2   7       75.34       76.89      2.60 o 
   2   2   7        9.26       10.05      1.62 o 
   3   2   7      180.97      190.73      5.20 o 
   4   2   7       18.28       20.30      3.15 o 
   5   2   7        8.13       10.04      1.75 o 
   6   2   7       92.58       93.57      4.11 o 
   7   2   7        1.47       -0.85      2.41 o 
 -12   3   7        8.67        9.57      2.00 o 
 -11   3   7        8.48        6.21      1.80 o 
 -10   3   7        0.15       -0.77      1.49 o 
  -9   3   7       22.13       19.00      1.98 o 
  -8   3   7       57.04       54.42      2.64 o 
  -7   3   7       97.46       85.36      2.94 o 
  -6   3   7        0.00        1.02      1.20 o 
  -5   3   7       46.39       54.87      2.36 o 
  -4   3   7      365.77      366.50      6.02 o 
  -3   3   7       23.36       26.26      1.76 o 
  -2   3   7        3.55        3.25      1.05 o 
  -1   3   7       18.52       18.24      1.60 o 
   0   3   7       31.74       34.71      1.96 o 
   1   3   7       25.74       25.59      1.83 o 
   2   3   7      204.73      210.36      4.77 o 
   3   3   7      399.90      386.67     11.12 o 
   4   3   7        1.46        1.17      1.59 o 
   5   3   7       35.87       44.36      2.52 o 
   6   3   7        2.41        4.08      2.04 o 
   7   3   7        0.04       -0.95      1.89 o 
 -12   4   7        0.91        4.85      2.14 o 
 -11   4   7        7.46        4.30      2.09 o 
 -10   4   7       17.12       15.16      2.02 o 
  -9   4   7       46.34       42.54      2.63 o 
  -8   4   7        8.32       11.01      2.00 o 
  -7   4   7      153.13      142.77      3.70 o 
  -6   4   7        9.48       12.18      1.55 o 
  -5   4   7        0.04       -0.35      1.06 o 
  -4   4   7        6.96        6.67      1.26 o 
  -3   4   7      144.33      132.23      3.23 o 
  -2   4   7      112.50      104.31      2.88 o 
  -1   4   7        0.00        0.20      1.03 o 
   0   4   7      129.76      131.64      3.27 o 
   1   4   7      352.34      347.20      4.64 o 
   2   4   7      233.10      238.75      9.01 o 
   3   4   7        1.80        1.18      1.47 o 
   4   4   7        4.95        7.83      1.90 o 
   5   4   7        9.54        7.13      2.02 o 
   6   4   7       25.74       30.24      2.89 o 
   7   4   7        0.16       -2.68      1.78 o 
 -12   5   7        1.80       -0.43      2.68 o 
 -11   5   7        3.62        2.23      1.78 o 
 -10   5   7        1.91        3.11      1.58 o 
  -9   5   7       42.92       47.90      2.72 o 
  -8   5   7       28.22       30.10      2.22 o 
  -7   5   7       76.63       87.28      4.02 o 
  -6   5   7       83.64       72.91      3.09 o 
  -5   5   7       71.95       76.94      3.87 o 
  -4   5   7       84.49       86.86      2.75 o 
  -3   5   7       27.75       29.52      1.90 o 
  -2   5   7       39.95       45.31      2.11 o 
  -1   5   7        2.61        1.52      1.12 o 
   0   5   7      193.76      185.79      3.86 o 
   1   5   7      310.36      309.77      4.82 o 
   2   5   7        8.13       10.29      1.77 o 
   3   5   7       29.83       27.66      2.49 o 
   4   5   7        0.01       -1.89      1.26 o 
   5   5   7        0.17       -1.50      1.63 o 
   6   5   7        7.59        7.94      2.20 o 
   7   5   7        0.27       -2.65      1.90 o 
 -12   6   7        2.52        6.11      2.72 o 
 -11   6   7        2.30        5.64      2.05 o 
 -10   6   7        0.00        0.62      1.63 o 
  -9   6   7      171.34      180.72      4.40 o 
  -8   6   7       39.58       51.88      2.73 o 
  -7   6   7      149.20      145.11      3.79 o 
  -6   6   7        3.42        3.51      1.36 o 
  -5   6   7       11.80       10.57      1.51 o 
  -4   6   7        0.00       -0.31      1.20 o 
  -3   6   7      114.31      116.37      3.42 o 
  -2   6   7        6.93        3.49      1.20 o 
  -1   6   7      205.37      209.56      4.08 o 
   0   6   7      369.57      376.54      6.08 o 
   1   6   7        5.28        6.66      1.65 o 
   2   6   7       61.81       58.06      3.80 o 
   3   6   7      126.78      125.60      3.50 o 
   4   6   7        6.90        7.99      1.63 o 
   5   6   7        2.97        1.30      1.89 o 
   6   6   7        2.15        3.90      1.92 o 
 -12   7   7        7.39        5.71      2.69 o 
 -11   7   7       12.85       16.27      2.53 o 
 -10   7   7        0.82        2.16      1.58 o 
  -9   7   7      258.68      240.12      5.07 o 
  -8   7   7     1133.31     1104.26     11.65 o 
  -7   7   7       83.24       79.66      3.05 o 
  -6   7   7        6.81        3.42      1.45 o 
  -5   7   7       13.08       10.64      1.67 o 
  -4   7   7       84.59       95.34      2.95 o 
  -3   7   7       17.33       20.04      1.97 o 
  -2   7   7       20.48       20.84      1.70 o 
  -1   7   7      886.15      879.74     11.83 o 
   0   7   7        4.51        5.24      1.63 o 
   1   7   7        7.05       11.59      1.82 o 
   2   7   7       38.87       45.12      6.83 o 
   3   7   7      539.51      533.05      7.32 o 
   4   7   7       11.55       10.59      1.79 o 
   5   7   7        0.68       -2.28      1.52 o 
   6   7   7       13.91       11.59      2.90 o 
 -11   8   7        1.14        0.26      2.14 o 
 -10   8   7       30.64       31.02      2.90 o 
  -9   8   7       18.03       20.15      2.15 o 
  -8   8   7      235.44      281.84      8.41 o 
  -7   8   7       62.67       67.84      2.95 o 
  -6   8   7        8.86       14.14      1.69 o 
  -5   8   7        0.34       -0.90      1.15 o 
  -4   8   7        0.14        0.86      1.19 o 
  -3   8   7       49.09       50.04      2.30 o 
  -2   8   7        0.88       -0.53      1.39 o 
  -1   8   7       70.07       75.25      3.79 o 
   0   8   7       27.04       33.43      2.69 o 
   1   8   7      227.05      212.22      5.18 o 
   2   8   7       42.68       45.46      2.72 o 
   3   8   7        8.36        6.36      1.59 o 
   4   8   7        0.30       -1.72      1.35 o 
   5   8   7       14.74       13.00      2.16 o 
   6   8   7        3.67        0.82      1.89 o 
 -11   9   7        0.00       -2.61      2.07 o 
 -10   9   7       12.37       13.59      2.31 o 
  -9   9   7       56.68       57.76      3.38 o 
  -8   9   7      222.84      233.42      4.89 o 
  -7   9   7        8.18        8.98      1.73 o 
  -6   9   7      256.08      255.69      4.86 o 
  -5   9   7        8.41       11.56      1.63 o 
  -4   9   7      217.77      219.40      4.34 o 
  -3   9   7       18.92       18.17      1.72 o 
  -2   9   7      333.45      325.39      5.22 o 
  -1   9   7      112.28      108.73      3.68 o 
   0   9   7       31.53       27.79      2.17 o 
   1   9   7       47.21       47.58      2.68 o 
   2   9   7        0.96        0.65      1.92 o 
   3   9   7        2.12       -1.71      1.32 o 
   4   9   7        4.17        2.30      1.58 o 
   5   9   7        9.59        7.55      1.76 o 
   6   9   7        4.01        3.74      2.16 o 
 -11  10   7        8.62        9.79      3.12 o 
 -10  10   7        3.59        1.44      1.93 o 
  -9  10   7        3.89        2.98      1.83 o 
  -8  10   7       74.13       72.08      3.00 o 
  -7  10   7       12.31       12.00      1.81 o 
  -6  10   7        2.78        3.59      1.45 o 
  -5  10   7      169.33      163.74      3.92 o 
  -4  10   7       37.34       32.89      2.95 o 
  -3  10   7      329.37      327.41      5.33 o 
  -2  10   7      534.84      547.06      7.05 o 
  -1  10   7       77.01       73.96      2.75 o 
   0  10   7       25.59       32.46      2.32 o 
   1  10   7        3.85        6.92      1.67 o 
   2  10   7      461.69      482.02      8.21 o 
   3  10   7      145.33      180.15      5.17 o 
   4  10   7      203.25      223.81      4.98 o 
   5  10   7        7.54        7.34      1.83 o 
   6  10   7        0.35       -0.98      1.89 o 
 -11  11   7        0.60       -2.66      2.31 o 
 -10  11   7        6.86        6.25      2.14 o 
  -9  11   7        0.66       -1.38      1.62 o 
  -8  11   7        3.79        2.84      1.85 o 
  -7  11   7      159.94      172.26      4.23 o 
  -6  11   7       20.35       13.58      1.76 o 
  -5  11   7      109.99      108.55      3.35 o 
  -4  11   7      833.35      822.19      9.25 o 
  -3  11   7        0.04        0.97      1.30 o 
  -2  11   7      142.77      140.86      3.58 o 
  -1  11   7       37.40       31.74      2.32 o 
   0  11   7       16.09       16.26      3.18 o 
   1  11   7        5.49        4.06      2.65 o 
   2  11   7       28.35       30.47      4.31 o 
   3  11   7      345.78      357.60      7.31 o 
   4  11   7      234.69      242.91      5.29 o 
   5  11   7        1.77        3.52      1.64 o 
   6  11   7        0.00        3.26      2.06 o 
 -11  12   7        0.04        1.50      4.25 o 
 -10  12   7        0.94        2.46      2.56 o 
  -9  12   7        5.39        3.10      1.89 o 
  -8  12   7       20.79       18.56      2.40 o 
  -7  12   7        2.13        4.66      1.52 o 
  -6  12   7      137.00      135.82      3.71 o 
  -5  12   7        9.31       10.55      1.69 o 
  -4  12   7       67.49       80.38      3.04 o 
  -3  12   7       13.41       13.24      2.65 o 
  -2  12   7       17.58       22.13      1.91 o 
  -1  12   7      142.69      153.24      5.36 o 
   0  12   7       23.16       29.78      2.29 o 
   1  12   7        5.86        7.22      2.16 o 
   2  12   7        2.74        3.66      1.76 o 
   3  12   7      243.16      220.96      5.85 o 
   4  12   7       48.87       50.68      3.99 o 
   5  12   7        0.20        0.50      1.56 o 
 -10  13   7        0.20        2.31      3.24 o 
  -9  13   7        7.75        9.51      2.23 o 
  -8  13   7        1.80        1.80      1.75 o 
  -7  13   7        7.66        2.74      1.98 o 
  -6  13   7        3.61        3.29      1.54 o 
  -5  13   7       18.78       21.40      2.02 o 
  -4  13   7       25.77       25.50      2.09 o 
  -3  13   7      359.33      373.54      5.86 o 
  -2  13   7      125.95      133.62      3.97 o 
  -1  13   7        0.15       -0.67      1.29 o 
   0  13   7       98.73      113.20      7.09 o 
   1  13   7       58.22       60.29      3.24 o 
   2  13   7        6.90        7.55      1.97 o 
   3  13   7      222.68      232.16      6.02 o 
   4  13   7      211.59      214.98      7.26 o 
   5  13   7      105.54      117.20      4.04 o 
 -10  14   7       12.21       17.30      3.43 o 
  -9  14   7       25.33       24.84      2.62 o 
  -8  14   7       11.56       18.44      2.49 o 
  -7  14   7        0.35        0.49      2.07 o 
  -6  14   7       20.10       19.83      2.00 o 
  -5  14   7        0.03       -0.24      1.39 o 
  -4  14   7        5.05        5.69      1.52 o 
  -3  14   7      178.56      174.02      4.06 o 
  -2  14   7       92.30       83.52      3.31 o 
  -1  14   7       61.67       60.37      3.85 o 
   0  14   7        0.09       -1.24      1.68 o 
   1  14   7       32.09       33.42      2.71 o 
   2  14   7       20.08       24.19      2.51 o 
   3  14   7       92.77       96.30      4.15 o 
   4  14   7        6.41        6.55      2.17 o 
   5  14   7       18.17       23.80      3.32 o 
 -10  15   7        0.20        1.38      2.65 o 
  -9  15   7       18.57       16.20      3.56 o 
  -8  15   7        1.50        2.57      1.77 o 
  -7  15   7       24.57       28.29      2.63 o 
  -6  15   7       34.61       36.06      2.78 o 
  -5  15   7       29.87       31.97      2.26 o 
  -4  15   7       55.95       57.72      2.89 o 
  -3  15   7        5.66        7.36      1.78 o 
  -2  15   7        0.60        0.29      1.80 o 
  -1  15   7       37.39       43.89      3.80 o 
   0  15   7        0.06       -0.77      1.42 o 
   1  15   7        4.02        3.83      1.78 o 
   2  15   7        9.33        4.49      1.93 o 
   3  15   7       19.45       16.78      2.47 o 
   4  15   7      108.43      122.43      4.82 o 
  -9  16   7        8.35        8.28      2.90 o 
  -8  16   7        1.96        1.72      1.82 o 
  -7  16   7        0.77        1.22      1.66 o 
  -6  16   7        1.98        1.20      1.80 o 
  -5  16   7        3.85        2.32      1.63 o 
  -4  16   7        9.39        5.09      1.82 o 
  -3  16   7        5.57        4.00      1.72 o 
  -2  16   7      116.67      107.12      7.02 o 
  -1  16   7       74.76       83.63      4.39 o 
   0  16   7        1.98        2.43      1.69 o 
   1  16   7       23.11       34.00      4.28 o 
   2  16   7       20.06       15.71      2.33 o 
   3  16   7       11.64       13.70      2.50 o 
   4  16   7       23.23       21.22      2.75 o 
  -9  17   7       34.87       40.79      4.22 o 
  -8  17   7        0.60       -0.64      1.71 o 
  -7  17   7        0.75        1.28      1.84 o 
  -6  17   7       13.77       14.87      2.19 o 
  -5  17   7        2.59        2.11      1.68 o 
  -4  17   7        6.66        5.90      3.46 o 
  -3  17   7       48.65       52.48      7.12 o 
  -2  17   7       14.30       14.83      4.03 o 
  -1  17   7        2.63        6.32      1.83 o 
   0  17   7        1.82        2.00      1.80 o 
   1  17   7       15.54       15.81      2.40 o 
   2  17   7        0.31        0.14      2.51 o 
   3  17   7       46.44       52.34      5.94 o 
   4  17   7        0.10        2.34      3.13 o 
  -8  18   7        4.90        6.54      2.71 o 
  -7  18   7        1.04       -1.01      1.70 o 
  -6  18   7        1.01        0.76      1.74 o 
  -5  18   7        0.02       -1.88      1.52 o 
  -4  18   7       10.23        6.75      1.84 o 
  -3  18   7        0.05       -1.13      2.45 o 
  -2  18   7       32.73       25.63      4.42 o 
  -1  18   7       28.47       36.93      2.85 o 
   0  18   7      102.03       95.26      4.02 o 
   1  18   7       57.91       61.82      3.59 o 
   2  18   7        1.60        1.07      1.93 o 
   3  18   7        6.31        6.18      2.21 o 
  -8  19   7        1.36       -2.32      2.37 o 
  -7  19   7        4.46        1.90      1.89 o 
  -6  19   7        7.64        8.95      2.18 o 
  -5  19   7        0.69        2.05      1.76 o 
  -4  19   7        2.85        2.98      2.14 o 
  -3  19   7        2.04        1.37      2.60 o 
  -2  19   7       58.88       66.49      4.30 o 
  -1  19   7       10.63       10.34      2.13 o 
   0  19   7       28.78       29.46      2.76 o 
   1  19   7       93.60      105.61      4.46 o 
   2  19   7        1.63        4.25      2.06 o 
  -7  20   7        0.82        1.62      1.99 o 
  -6  20   7       18.47       27.64      2.77 o 
  -5  20   7        1.45        3.22      1.89 o 
  -4  20   7        0.14        0.34      2.95 o 
  -3  20   7        3.10        2.70      3.14 o 
  -2  20   7        4.66        2.77      2.09 o 
  -1  20   7        1.54        4.53      1.82 o 
   0  20   7        0.04        2.78      1.92 o 
   1  20   7        8.53       13.28      4.33 o 
   2  20   7       18.57       24.83      2.90 o 
  -6  21   7       15.60       20.13      3.82 o 
  -5  21   7        6.73        8.96      2.61 o 
  -4  21   7        0.20       -2.36      3.24 o 
  -3  21   7        0.53        4.61      3.24 o 
  -2  21   7        0.21       -0.53      2.01 o 
  -1  21   7       12.31       11.93      2.22 o 
   0  21   7       58.16       64.95      3.75 o 
   1  21   7       13.18       14.65      2.62 o 
  -5  22   7        3.56        7.41      3.73 o 
  -4  22   7       13.83       21.40      4.86 o 
  -3  22   7        0.03       -3.68      2.45 o 
  -2  22   7        1.31        2.53      2.22 o 
  -1  22   7        0.99       -0.34      2.08 o 
   0  22   7       18.38       32.27      3.87 o 
 -11   0   8       16.27       12.24      3.03 o 
 -10   0   8       12.51       14.29      4.12 o 
  -9   0   8        1.05        5.87      2.39 o 
  -8   0   8       14.62       17.19      2.90 o 
  -7   0   8        9.28        3.82      2.08 o 
  -6   0   8       15.99       24.27      2.78 o 
  -5   0   8       23.84       23.01      2.69 o 
  -4   0   8       14.29       19.15      2.46 o 
  -3   0   8      683.67      620.54     16.42 o 
  -2   0   8        0.44        1.58      1.65 o 
  -1   0   8       16.19       14.42      2.33 o 
   0   0   8       54.24       54.36      3.51 o 
   1   0   8        3.43        4.92      2.95 o 
   4   0   8      113.23      108.64      7.02 o 
   5   0   8       14.49        7.66      3.53 o 
 -11   1   8        0.23        0.59      1.69 o 
 -10   1   8        1.78        3.43      1.70 o 
  -9   1   8        2.10        2.45      1.61 o 
  -8   1   8        1.56        2.07      1.41 o 
  -7   1   8        1.91       -0.17      1.31 o 
  -6   1   8      184.82      177.25      4.15 o 
  -5   1   8       27.29       26.99      1.96 o 
  -4   1   8        0.47        0.10      1.11 o 
  -3   1   8        0.07        2.26      1.27 o 
  -2   1   8       85.49       73.60      3.01 o 
  -1   1   8       15.17       15.16      1.65 o 
   0   1   8      139.14      135.99      3.50 o 
   1   1   8        8.51        7.21      2.36 o 
   2   1   8        8.33       11.19      2.95 o 
   4   1   8       35.02       37.90      5.11 o 
   5   1   8       16.26       19.22      3.00 o 
 -11   2   8        0.04        0.24      1.98 o 
 -10   2   8        2.41        0.55      1.55 o 
  -9   2   8        0.32       -1.71      1.43 o 
  -8   2   8        0.78        0.64      1.46 o 
  -7   2   8        7.15        4.67      2.74 o 
  -6   2   8       25.90       27.51      2.06 o 
  -5   2   8        0.20        1.06      1.24 o 
  -4   2   8       78.66       71.60      2.71 o 
  -3   2   8        8.61       10.71      1.49 o 
  -2   2   8        0.80       -0.73      1.78 o 
  -1   2   8       47.15       49.03      2.60 o 
   0   2   8       30.18       38.69      2.20 o 
   1   2   8       31.46       26.88      1.96 o 
   2   2   8       10.94        5.25      2.06 o 
   4   2   8       58.59       45.51      5.30 o 
   5   2   8        0.22        0.69      1.78 o 
 -11   3   8        0.01       -0.28      1.63 o 
 -10   3   8        1.81        2.74      1.70 o 
  -9   3   8       38.21       31.94      2.42 o 
  -8   3   8      130.91      116.92      4.41 o 
  -7   3   8       66.95       71.46      2.95 o 
  -6   3   8       26.12       27.15      2.10 o 
  -5   3   8        0.88       -0.16      1.52 o 
  -4   3   8        1.00       -1.61      1.07 o 
  -3   3   8        2.70       -0.10      1.17 o 
  -2   3   8       25.45       23.06      1.86 o 
  -1   3   8      123.75      130.73      3.49 o 
   0   3   8       96.31      101.63      4.71 o 
   1   3   8        5.56        3.74      1.70 o 
   2   3   8        1.02       -0.21      2.85 o 
   4   3   8        7.61        4.81      3.63 o 
   5   3   8        6.03        3.48      4.25 o 
 -11   4   8       15.37       18.64      2.30 o 
 -10   4   8       13.36       17.66      2.20 o 
  -9   4   8        5.64       10.36      2.30 o 
  -8   4   8        1.21        3.36      1.64 o 
  -7   4   8        5.39        6.02      1.65 o 
  -6   4   8      130.79      136.85      4.26 o 
  -5   4   8        3.44        4.03      1.40 o 
  -4   4   8       34.25       24.23      1.93 o 
  -3   4   8       31.84       36.02      2.14 o 
  -2   4   8       16.96       18.16      1.70 o 
  -1   4   8        8.85        7.81      1.60 o 
   0   4   8      101.52      100.81      4.94 o 
   1   4   8        7.28        6.74      2.17 o 
   2   4   8        4.92        3.41      3.19 o 
   3   4   8       24.72       29.60      4.17 o 
   4   4   8       12.37       20.52      4.42 o 
   5   4   8        3.21       -0.13      3.58 o 
 -11   5   8        0.17       -1.69      1.62 o 
 -10   5   8        5.80        9.49      1.97 o 
  -9   5   8      124.51      132.92      4.10 o 
  -8   5   8        9.01        9.64      1.78 o 
  -7   5   8       64.08       66.07      2.96 o 
  -6   5   8      184.16      160.54      4.00 o 
  -5   5   8        9.44        6.92      1.55 o 
  -4   5   8        2.36        1.30      1.28 o 
  -3   5   8        2.58        2.65      1.30 o 
  -2   5   8       35.77       28.72      2.03 o 
  -1   5   8      388.38      399.80      6.10 o 
   0   5   8        3.18        4.44      1.49 o 
   1   5   8      386.16      401.20      8.84 o 
   2   5   8        4.65        6.08      2.33 o 
   3   5   8       79.82       82.38      5.99 o 
   4   5   8        0.02       -0.34      3.09 o 
   5   5   8        7.25        5.44      2.62 o 
 -11   6   8        0.01       -0.28      1.93 o 
 -10   6   8       25.46       21.65      2.33 o 
  -9   6   8        0.24        2.04      1.70 o 
  -8   6   8       63.04       65.61      3.01 o 
  -7   6   8       35.35       33.03      2.38 o 
  -6   6   8       58.33       56.69      2.74 o 
  -5   6   8        1.64       -0.70      1.25 o 
  -4   6   8        0.11        0.71      1.20 o 
  -3   6   8      103.33      100.98      3.18 o 
  -2   6   8       53.85       57.27      2.60 o 
  -1   6   8      133.53      149.78      3.74 o 
   0   6   8      546.94      549.09      8.78 o 
   1   6   8        4.63        1.88      2.22 o 
   2   6   8       55.50       51.12      4.52 o 
   3   6   8        0.27        0.60      2.00 o 
   4   6   8        8.27        7.66      3.63 o 
   5   6   8        1.03        3.92      2.55 o 
 -11   7   8        0.00       -0.97      1.92 o 
 -10   7   8       17.81       26.94      2.46 o 
  -9   7   8       27.14       24.51      2.30 o 
  -8   7   8        3.51        7.49      1.80 o 
  -7   7   8        0.00        3.66      1.63 o 
  -6   7   8        9.72       11.49      1.78 o 
  -5   7   8        2.17       -0.38      1.25 o 
  -4   7   8       17.49       12.38      1.70 o 
  -3   7   8        0.80       -0.49      1.26 o 
  -2   7   8      175.61      187.78      4.17 o 
  -1   7   8       18.41       21.11      1.93 o 
   0   7   8      297.18      339.83      8.47 o 
   1   7   8       33.32       35.70      3.42 o 
   2   7   8       23.90       14.91      2.69 o 
   3   7   8        4.26        7.07      2.37 o 
   4   7   8        0.00       -0.30      2.17 o 
   5   7   8       20.59       30.21      3.71 o 
 -11   8   8        0.23       -2.51      1.79 o 
 -10   8   8       99.50      105.17      4.42 o 
  -9   8   8        6.58        3.46      1.69 o 
  -8   8   8       13.94       12.37      1.89 o 
  -7   8   8       27.13       30.79      2.38 o 
  -6   8   8       61.59       67.99      3.08 o 
  -5   8   8        0.34        1.53      1.36 o 
  -4   8   8      197.04      198.47      5.94 o 
  -3   8   8        0.96        1.01      1.35 o 
  -2   8   8        3.64        2.85      1.36 o 
  -1   8   8      233.17      235.86      4.68 o 
   0   8   8      431.91      455.77     20.79 o 
   1   8   8      270.13      276.08      7.46 o 
   2   8   8       37.72       46.00      5.15 o 
   3   8   8       56.39       52.65      4.13 o 
   4   8   8        0.18       -0.51      1.64 o 
   5   8   8        0.31       -0.68      2.31 o 
 -10   9   8       19.21       21.97      2.78 o 
  -9   9   8       10.22        9.62      1.88 o 
  -8   9   8        1.95        1.18      1.56 o 
  -7   9   8       37.18       44.67      2.64 o 
  -6   9   8      313.75      328.55      6.53 o 
  -5   9   8        0.02       -1.16      1.35 o 
  -4   9   8        1.69        4.08      1.45 o 
  -3   9   8        0.44       -0.87      1.63 o 
  -2   9   8        7.25        8.28      1.59 o 
  -1   9   8       96.58      106.68      4.09 o 
   0   9   8      216.20      217.18      6.68 o 
   1   9   8       16.47       14.54      2.69 o 
   2   9   8        0.55       -1.47      2.55 o 
   3   9   8        3.39        1.38      2.17 o 
   4   9   8        6.26        4.34      1.93 o 
   5   9   8       10.18        6.93      2.88 o 
 -10  10   8        6.97        5.99      3.18 o 
  -9  10   8       20.48       17.37      2.46 o 
  -8  10   8       15.02       14.69      1.98 o 
  -7  10   8        3.19        4.37      1.58 o 
  -6  10   8       46.74       48.48      3.27 o 
  -5  10   8       31.90       28.80      2.23 o 
  -4  10   8        0.99        0.14      1.38 o 
  -3  10   8       12.17       12.39      1.76 o 
  -2  10   8       50.98       51.18      2.57 o 
  -1  10   8       18.70       21.96      2.86 o 
   0  10   8      127.84      145.53      5.87 o 
   1  10   8       17.11       14.48      3.68 o 
   2  10   8       14.43        9.32      5.01 o 
   3  10   8       40.38       49.82      6.48 o 
   4  10   8       25.39       31.88      2.99 o 
 -10  11   8        1.19       -1.34      1.84 o 
  -9  11   8        3.17        6.98      2.16 o 
  -8  11   8        2.79        1.84      1.58 o 
  -7  11   8       25.74       23.28      2.24 o 
  -6  11   8        3.03        6.31      1.68 o 
  -5  11   8        0.00        0.19      1.63 o 
  -4  11   8       51.61       53.42      2.71 o 
  -3  11   8       12.66        9.83      1.66 o 
  -2  11   8        8.03        8.33      1.60 o 
  -1  11   8        6.95       10.40      2.43 o 
   0  11   8       35.40       40.36      3.47 o 
   1  11   8       45.38       62.89      5.94 o 
   2  11   8       52.40       50.33      4.44 o 
   3  11   8       13.31       11.27      2.84 o 
   4  11   8        0.19       -1.91      2.30 o 
 -10  12   8        3.02       -1.19      1.89 o 
  -9  12   8       10.31       10.47      2.37 o 
  -8  12   8        5.54        5.28      2.02 o 
  -7  12   8        9.44        6.97      1.90 o 
  -6  12   8      147.66      137.73      4.48 o 
  -5  12   8      338.07      306.75      5.69 o 
  -4  12   8        0.17        0.73      1.66 o 
  -3  12   8        1.86       -0.56      2.22 o 
  -2  12   8        2.31        2.64      1.71 o 
  -1  12   8       87.22       91.94      4.68 o 
   0  12   8       41.28       41.78      5.15 o 
   1  12   8       14.73       16.15      3.88 o 
   2  12   8        2.02        1.21      2.20 o 
   3  12   8       29.51       23.80      4.42 o 
   4  12   8        1.13        4.16      2.21 o 
  -9  13   8        2.93        1.11      3.38 o 
  -8  13   8        2.68        0.00      1.79 o 
  -7  13   8        5.75        3.52      1.68 o 
  -6  13   8      397.26      372.06      6.42 o 
  -5  13   8       10.12       12.39      1.92 o 
  -4  13   8       26.73       25.71      2.19 o 
  -3  13   8        1.49        3.77      1.53 o 
  -2  13   8       14.33       18.39      3.88 o 
   0  13   8        0.49       -0.59      2.50 o 
   1  13   8       28.66       38.67      3.83 o 
   2  13   8       83.44      102.04      6.95 o 
   3  13   8        3.00        5.91      2.16 o 
  -9  14   8        1.59       -1.23      2.53 o 
  -8  14   8        4.15        4.62      2.04 o 
  -7  14   8       29.14       27.32      2.75 o 
  -6  14   8      175.74      163.90      4.41 o 
  -5  14   8      114.57       97.61      3.48 o 
  -4  14   8      155.76      135.26      4.00 o 
  -3  14   8       49.89       51.46      3.02 o 
  -2  14   8       18.91       21.06      2.90 o 
  -1  14   8       15.07        7.02      3.39 o 
   0  14   8        0.31        4.47      3.29 o 
   1  14   8        1.22        3.12      2.28 o 
   2  14   8        0.22        2.75      2.43 o 
   3  14   8        0.39        2.44      2.06 o 
  -9  15   8       20.37       18.63      3.60 o 
  -8  15   8       23.30       23.03      3.08 o 
  -7  15   8       75.32       65.42      3.72 o 
  -6  15   8       98.35       90.65      4.02 o 
  -5  15   8       78.73       80.86      3.27 o 
  -4  15   8       38.46       29.81      2.30 o 
  -3  15   8       35.63       32.45      6.75 o 
  -2  15   8       12.36       14.78      4.42 o 
  -1  15   8        1.57        7.56      3.34 o 
   0  15   8        0.88        0.57      2.20 o 
   1  15   8        1.37        2.76      3.73 o 
   2  15   8       14.18       12.26      3.02 o 
   3  15   8        0.88        3.28      2.15 o 
  -8  16   8       11.37       16.70      3.25 o 
  -7  16   8       58.71       53.31      3.39 o 
  -6  16   8       80.22       73.98      5.95 o 
  -5  16   8       23.51       18.47      2.10 o 
  -4  16   8        2.30       -1.03      1.61 o 
  -3  16   8        0.61        4.27      2.28 o 
  -2  16   8       36.09       39.57      5.45 o 
  -1  16   8      121.07      117.67      7.90 o 
   0  16   8        0.61        6.39      2.57 o 
   1  16   8        0.87       -2.39      3.56 o 
   2  16   8        6.22        5.25      2.86 o 
  -7  17   8       21.85       28.69      2.89 o 
  -6  17   8       46.52       43.13      3.14 o 
  -5  17   8       25.11       28.70      2.70 o 
  -4  17   8        0.32        0.98      2.14 o 
  -3  17   8       37.31       37.21      5.60 o 
  -2  17   8        0.09        1.08      3.29 o 
  -1  17   8       37.52       25.69      5.50 o 
   0  17   8        4.37        4.83      2.52 o 
   1  17   8       27.61       24.08      3.60 o 
   2  17   8       15.28       10.48      3.13 o 
  -7  18   8       24.62       19.63      2.69 o 
  -6  18   8       50.16       49.26      3.39 o 
  -5  18   8       10.86        4.08      2.78 o 
  -4  18   8        3.18        5.99      3.78 o 
  -3  18   8       16.61       25.33      4.81 o 
  -2  18   8       22.66       33.04      5.20 o 
  -1  18   8        0.32        1.55      2.22 o 
   0  18   8        4.29        4.45      2.78 o 
   1  18   8        7.18        2.78      2.65 o 
  -6  19   8       17.83       14.05      2.45 o 
  -5  19   8        1.47        0.36      2.22 o 
  -4  19   8       31.37       35.89      5.50 o 
  -3  19   8        0.60        1.13      3.53 o 
  -2  19   8        0.54       -0.34      2.11 o 
  -1  19   8       13.53        9.31      2.74 o 
   0  19   8       51.44       60.97      4.72 o 
  -5  20   8       31.31       34.61      5.35 o 
  -4  20   8        3.85        2.01      3.88 o 
  -3  20   8       29.77       33.68      5.74 o 
  -2  20   8        4.64        0.81      2.36 o 
  -1  20   8        6.36        8.65      2.88 o 
 -10   1   9       58.18       45.28      2.95 o 
  -9   1   9       18.81       17.53      2.24 o 
  -8   1   9        1.99        1.75      1.70 o 
  -7   1   9       41.55       36.82      2.58 o 
  -6   1   9       11.54       10.41      1.81 o 
  -5   1   9        5.43        4.18      1.63 o 
  -4   1   9       28.70       25.24      3.60 o 
  -3   1   9        9.18       11.71      2.19 o 
  -2   1   9        9.52        7.83      1.65 o 
  -1   1   9        0.30        0.97      1.65 o 
   0   1   9       27.45       31.20      2.26 o 
   1   1   9       23.35       23.81      2.51 o 
   4   1   9        2.86        4.49      2.46 o 
 -10   2   9        1.25        3.57      1.84 o 
  -9   2   9       20.73       22.85      2.37 o 
  -8   2   9       59.68       59.85      3.07 o 
  -7   2   9       68.01       70.23      3.18 o 
  -6   2   9        1.18       -1.12      2.13 o 
  -5   2   9       94.67       80.00      3.12 o 
  -4   2   9       42.75       43.90      2.60 o 
  -3   2   9       50.77       49.53      2.95 o 
  -2   2   9       36.02       30.54      2.20 o 
  -1   2   9      116.30      119.65      3.56 o 
   0   2   9      141.36      149.75      3.96 o 
   1   2   9        6.73        7.92      2.42 o 
   4   2   9       12.49       12.03      4.37 o 
 -10   3   9       51.01       52.88      3.18 o 
  -9   3   9        7.03        6.56      1.91 o 
  -8   3   9      111.19      105.38      3.75 o 
  -7   3   9        0.88        1.84      1.52 o 
  -6   3   9       18.99       16.09      1.98 o 
  -5   3   9       65.86       63.73      5.37 o 
  -4   3   9        0.21       -0.03      1.30 o 
  -3   3   9       13.60       14.83      1.84 o 
  -2   3   9        1.53        2.64      1.41 o 
  -1   3   9       35.56       39.14      2.47 o 
   0   3   9       18.31       18.60      2.00 o 
   1   3   9        9.50        3.59      2.11 o 
   4   3   9       24.55       29.21      5.15 o 
 -10   4   9       98.79       94.42      3.77 o 
  -9   4   9       42.38       46.34      4.07 o 
  -8   4   9        2.57        4.34      1.78 o 
  -7   4   9       38.24       40.70      2.63 o 
  -6   4   9      126.84      122.42      3.82 o 
  -5   4   9        7.72       10.44      1.77 o 
  -4   4   9       14.17       14.63      1.80 o 
  -3   4   9        0.83        2.14      1.45 o 
  -2   4   9       33.93       36.25      2.60 o 
  -1   4   9       34.91       34.07      2.31 o 
   0   4   9       20.15       15.71      2.35 o 
   1   4   9        4.07        4.71      2.31 o 
   2   4   9       14.23        9.67      3.24 o 
   4   4   9        0.55       -0.49      3.39 o 
 -10   5   9        5.63       11.57      2.16 o 
  -9   5   9       86.90       86.67      3.60 o 
  -8   5   9        0.02        1.74      1.61 o 
  -7   5   9        4.14        4.32      1.74 o 
  -6   5   9       57.10       52.39      2.79 o 
  -5   5   9        5.64        7.37      1.92 o 
  -4   5   9        0.02       -0.85      1.26 o 
  -3   5   9       18.12       14.44      1.80 o 
  -2   5   9       21.96       21.72      2.05 o 
  -1   5   9       13.20       11.69      1.78 o 
   0   5   9       71.26       78.85      3.77 o 
   1   5   9        0.64       -2.69      1.99 o 
   2   5   9        0.03        0.22      2.04 o 
 -10   6   9       78.73       82.64      3.71 o 
  -9   6   9       24.30       21.88      2.36 o 
  -8   6   9       51.73       57.05      3.07 o 
  -7   6   9       39.92       44.79      2.75 o 
  -6   6   9       12.35       12.61      1.93 o 
  -5   6   9        3.79        4.95      1.55 o 
  -4   6   9        1.50        0.57      1.53 o 
  -3   6   9       79.86       72.17      3.00 o 
  -2   6   9        0.69       -1.88      1.26 o 
  -1   6   9        0.87        2.67      1.55 o 
   0   6   9       13.83       12.77      2.69 o 
   1   6   9       24.65       28.98      3.38 o 
   2   6   9        6.32        8.94      2.60 o 
   3   6   9       28.65       29.55      5.25 o 
 -10   7   9       19.33       15.41      2.31 o 
  -9   7   9       72.25       75.41      3.48 o 
  -8   7   9       31.07       32.59      2.59 o 
  -7   7   9        4.30        5.06      1.73 o 
  -6   7   9       28.27       26.18      2.89 o 
  -5   7   9        2.07        2.55      1.51 o 
  -4   7   9        1.46        0.80      1.48 o 
  -3   7   9        5.81        8.13      1.84 o 
  -2   7   9       41.26       37.96      2.43 o 
  -1   7   9       40.52       49.29      3.25 o 
   0   7   9        0.63        2.24      2.17 o 
   1   7   9        6.22        8.17      2.85 o 
   2   7   9       64.38       56.65      5.79 o 
   3   7   9        7.90        8.56      2.76 o 
 -10   8   9        0.20        0.76      1.76 o 
  -9   8   9       11.51       11.99      2.87 o 
  -8   8   9        8.22        5.45      1.80 o 
  -7   8   9        0.24       -2.13      1.42 o 
  -6   8   9        0.06       -1.50      1.42 o 
  -5   8   9       18.33       19.01      2.33 o 
  -4   8   9        8.38        4.60      1.63 o 
  -3   8   9       40.72       48.29      2.65 o 
  -2   8   9        0.01       -1.70      1.35 o 
  -1   8   9        1.54        0.84      1.73 o 
   0   8   9        3.54        1.01      3.51 o 
   1   8   9        6.84        4.43      2.55 o 
   2   8   9        4.32        3.49      3.24 o 
   3   8   9       20.64       13.02      3.05 o 
  -9   9   9        0.68       -2.28      1.57 o 
  -8   9   9        0.29        1.67      1.61 o 
  -7   9   9        1.39        0.93      1.63 o 
  -6   9   9        7.67        9.23      1.87 o 
  -5   9   9       14.57       16.70      2.01 o 
  -4   9   9        1.97        3.83      1.55 o 
  -3   9   9       57.62       47.54      3.45 o 
  -2   9   9       27.57       23.37      2.55 o 
  -1   9   9        9.44        9.99      2.56 o 
   0   9   9        4.23        2.91      2.41 o 
   1   9   9       32.96       42.27      5.50 o 
   2   9   9        7.78        7.66      3.73 o 
   3   9   9        5.35        6.92      4.17 o 
  -9  10   9        3.22        1.23      2.15 o 
  -8  10   9        2.69        0.44      1.65 o 
  -7  10   9       33.66       28.92      2.89 o 
  -6  10   9        1.63        0.20      1.64 o 
  -5  10   9        7.56        7.39      2.22 o 
  -4  10   9       19.20       19.56      2.10 o 
  -3  10   9      151.40      152.61      4.16 o 
  -2  10   9       78.07       79.30      3.86 o 
  -1  10   9        4.78       -0.29      1.96 o 
   0  10   9        6.94       12.66      2.84 o 
   1  10   9       18.42       14.33      4.17 o 
   2  10   9        4.67        6.29      2.90 o 
  -9  11   9        0.02       -1.53      1.88 o 
  -8  11   9        2.63        1.60      1.65 o 
  -7  11   9        0.03        0.80      1.67 o 
  -6  11   9       16.72       18.68      2.19 o 
  -5  11   9       13.15       11.42      1.93 o 
  -4  11   9        5.89        5.52      1.76 o 
  -3  11   9       38.37       39.92      2.83 o 
  -2  11   9      117.62      135.58      4.70 o 
  -1  11   9        0.69        1.58      2.34 o 
   0  11   9        2.92        2.65      3.29 o 
   1  11   9        3.98        6.58      3.73 o 
   2  11   9       40.98       40.62      4.24 o 
  -8  12   9       12.97       13.27      2.56 o 
  -7  12   9       37.22       35.49      2.68 o 
  -6  12   9        0.16        1.04      1.59 o 
  -5  12   9        8.24        7.49      1.85 o 
  -4  12   9        1.52        4.02      2.12 o 
  -3  12   9        3.03        3.79      1.87 o 
  -2  12   9       72.48       80.85      4.83 o 
  -1  12   9        0.04        3.39      3.19 o 
   0  12   9        0.44        1.52      3.14 o 
   1  12   9        6.77        6.63      3.63 o 
   2  12   9        3.59        1.70      2.59 o 
  -8  13   9        0.15       -0.15      1.98 o 
  -7  13   9        5.43        5.82      2.12 o 
  -6  13   9        7.99        5.83      1.82 o 
  -5  13   9        0.00       -2.57      1.89 o 
  -4  13   9       22.35       23.45      2.36 o 
  -3  13   9        0.82        2.75      1.91 o 
  -2  13   9       70.78       70.13      8.79 o 
  -1  13   9       41.39       42.37      5.84 o 
   0  13   9        5.74        5.79      4.03 o 
   1  13   9       11.48       11.30      3.14 o 
  -7  14   9       18.22       16.60      3.45 o 
  -6  14   9        0.44        3.20      1.69 o 
  -5  14   9       26.10       26.26      2.40 o 
  -4  14   9        0.18        1.47      1.68 o 
  -3  14   9       28.87       28.44      3.39 o 
  -2  14   9        2.95        3.19      3.49 o 
  -1  14   9       15.97       20.77      4.81 o 
   0  14   9        8.94        9.13      4.17 o 
   1  14   9       16.58       12.32      5.35 o 
  -7  15   9        1.12        3.86      2.05 o 
  -6  15   9        1.40        2.28      2.54 o 
  -5  15   9        1.37       -0.72      1.98 o 
  -4  15   9        0.37        2.16      2.02 o 
  -3  15   9        7.60        8.12      2.71 o 
  -2  15   9       18.23       31.37      5.35 o 
  -1  15   9        0.11       -4.12      2.75 o 
   0  15   9        7.82       10.26      4.32 o 
  -6  16   9       12.13       11.19      2.46 o 
  -5  16   9       30.51       26.13      2.47 o 
  -4  16   9        6.56        8.39      2.87 o 
  -3  16   9        1.12        1.91      3.14 o 
  -2  16   9        2.38        4.22      3.58 o 
  -1  16   9       35.96       28.72      5.25 o 
  -5  17   9        1.48       -0.85      1.80 o 
  -4  17   9        0.30       -1.03      3.04 o 
  -3  17   9        5.92        4.86      4.03 o 
  -2  17   9       28.40       40.30      6.14 o 
  -9   0  10       44.47       46.38      8.10 o 
  -8   0  10       48.59       49.93      4.34 o 
  -7   0  10        0.05       -1.18      2.16 o 
  -6   0  10       10.54        8.84      2.80 o 
  -5   0  10       23.26       22.51      3.22 o 
  -4   0  10       22.55       17.19      3.03 o 
  -3   0  10      223.60      212.21      7.12 o 
  -2   0  10      329.90      317.25      8.61 o 
  -1   0  10       96.25       95.49      5.07 o 
   0   0  10       13.18       13.84      2.82 o 
  -9   1  10        5.62        7.48      2.04 o 
  -8   1  10        0.55       -0.08      1.68 o 
  -7   1  10       25.66       28.12      2.57 o 
  -6   1  10        5.98        3.68      2.01 o 
  -5   1  10        9.66       10.13      1.89 o 
  -4   1  10        1.82       -1.93      1.29 o 
  -3   1  10       31.38       32.57      2.68 o 
  -2   1  10       15.69       16.59      2.32 o 
  -1   1  10        5.31        3.97      1.73 o 
   0   1  10        8.35        8.76      2.31 o 
   1   1  10       52.05       72.51      7.51 o 
  -9   2  10        5.35        1.82      2.72 o 
  -8   2  10        0.10       -0.93      1.59 o 
  -7   2  10        2.17        1.58      1.67 o 
  -6   2  10       12.10       13.84      2.04 o 
  -5   2  10       14.79       18.09      2.47 o 
  -4   2  10        8.47        6.24      1.66 o 
  -3   2  10      100.97      106.53      3.73 o 
  -2   2  10      161.27      170.19      5.23 o 
  -1   2  10       41.38       50.40      2.90 o 
   0   2  10        2.19        0.37      1.86 o 
   1   2  10        2.68        3.83      4.37 o 
  -9   3  10       32.53       29.88      3.51 o 
  -8   3  10        0.07        0.24      1.93 o 
  -7   3  10        0.77       -1.66      1.51 o 
  -6   3  10        9.01        8.26      2.05 o 
  -5   3  10       19.87       22.09      2.29 o 
  -4   3  10       67.19       74.41      3.35 o 
  -3   3  10       30.59       32.98      2.52 o 
  -2   3  10       15.20       17.01      2.13 o 
  -1   3  10       46.29       50.52      2.89 o 
   0   3  10        3.67        3.80      2.00 o 
   1   3  10       67.76       80.86      7.61 o 
  -9   4  10        0.16        0.81      1.73 o 
  -8   4  10        0.18       -2.28      2.25 o 
  -7   4  10        6.81        4.93      1.85 o 
  -6   4  10       25.32       31.52      2.55 o 
  -5   4  10       65.35       60.04      3.07 o 
  -4   4  10        2.68        3.16      2.57 o 
  -3   4  10        6.66        6.04      1.93 o 
  -2   4  10       44.99       46.31      2.82 o 
  -1   4  10       46.80       51.63      3.94 o 
   0   4  10       10.85       12.98      2.48 o 
   1   4  10       11.13       12.57      3.51 o 
  -9   5  10        5.35        2.65      1.81 o 
  -8   5  10        0.10        1.69      1.77 o 
  -7   5  10       35.83       39.60      2.85 o 
  -6   5  10        2.62       -0.09      1.63 o 
  -5   5  10       12.53       14.50      2.04 o 
  -4   5  10       66.81       71.52      3.32 o 
  -3   5  10        0.79       -0.29      1.76 o 
  -2   5  10       41.69       44.53      4.63 o 
  -1   5  10       73.16       85.90      4.18 o 
   0   5  10        3.95        1.60      2.42 o 
   1   5  10        0.03       -0.21      2.25 o 
  -8   6  10        0.41       -1.72      1.58 o 
  -7   6  10        1.68        1.93      1.80 o 
  -6   6  10        9.64       10.23      2.13 o 
  -5   6  10       13.70       14.36      2.10 o 
  -4   6  10        4.49        5.64      1.81 o 
  -3   6  10        9.17        6.93      1.75 o 
  -2   6  10       10.67       14.54      2.05 o 
  -1   6  10       63.44       63.37      3.78 o 
   0   6  10       11.59        9.27      3.83 o 
   1   6  10        1.66        1.73      2.30 o 
  -8   7  10        1.54        0.99      1.76 o 
  -7   7  10        5.96        4.75      1.88 o 
  -6   7  10        6.31        7.05      1.83 o 
  -5   7  10       15.40       14.36      2.52 o 
  -4   7  10        0.03       -2.24      1.50 o 
  -3   7  10        6.81        5.56      1.77 o 
  -2   7  10       30.06       30.29      3.04 o 
  -1   7  10        4.10        1.53      2.00 o 
   0   7  10        3.59       -0.99      2.28 o 
   1   7  10        5.09        3.47      2.38 o 
  -8   8  10        9.46        9.82      2.13 o 
  -7   8  10        6.37        4.47      1.87 o 
  -6   8  10       39.13       44.93      3.89 o 
  -5   8  10       37.18       35.73      2.68 o 
  -4   8  10        1.55        1.01      1.59 o 
  -3   8  10       98.46      100.45      3.66 o 
  -2   8  10        0.73       -2.52      2.24 o 
  -1   8  10       15.54       11.10      2.87 o 
   0   8  10        3.51        1.29      2.99 o 
  -8   9  10        2.07        1.08      1.84 o 
  -7   9  10       30.78       27.43      2.61 o 
  -6   9  10       68.08       62.92      3.31 o 
  -5   9  10        0.08       -1.39      1.49 o 
  -4   9  10       18.39       27.66      2.94 o 
  -3   9  10       29.06       31.65      3.11 o 
  -2   9  10        0.02        1.96      1.95 o 
  -1   9  10        4.92        6.67      2.63 o 
   0   9  10        2.30        1.08      2.95 o 
  -7  10  10        0.13        0.86      2.05 o 
  -6  10  10       11.81       13.05      2.15 o 
  -5  10  10        4.91        3.99      1.87 o 
  -4  10  10        0.31       -0.85      1.89 o 
  -3  10  10        9.16        8.33      2.30 o 
  -2  10  10        0.36        0.66      1.93 o 
  -1  10  10        0.14        1.86      2.31 o 
   0  10  10        0.98        2.21      3.44 o 
  -7  11  10        0.18       -1.24      1.69 o 
  -6  11  10       10.36        6.27      1.97 o 
  -5  11  10        8.90        7.22      1.98 o 
  -4  11  10        7.42        8.83      2.23 o 
  -3  11  10        2.60        4.49      2.13 o 
  -2  11  10        0.52       -2.60      2.22 o 
  -1  11  10       34.35       32.99      5.45 o 
  -6  12  10        0.53       -2.31      2.15 o 
  -5  12  10       20.09       16.21      2.26 o 
  -4  12  10        6.56        6.19      2.35 o 
  -3  12  10        5.67        9.93      2.46 o 
  -2  12  10        7.25        9.84      4.88 o 
  -5  13  10       14.47       14.35      3.22 o 
  -4  13  10        0.07       -1.64      1.93 o 
  -3  13  10       26.08       21.46      3.47 o 
  -6   1  11        0.19        0.07      1.77 o 
  -5   1  11        6.72        5.60      1.98 o 
  -4   1  11        2.91        3.53      3.01 o 
  -3   1  11        2.74        4.90      2.20 o 
  -2   1  11       27.92       29.86      2.65 o 
  -6   2  11        0.49       -2.70      1.80 o 
  -5   2  11        0.11        2.24      1.79 o 
  -4   2  11        2.01        5.31      1.97 o 
  -3   2  11       14.71       15.80      2.29 o 
  -2   2  11        0.02        3.05      1.83 o 
  -6   3  11        3.29        3.60      1.88 o 
  -5   3  11        1.44       -2.57      1.71 o 
  -4   3  11       12.04       14.51      2.25 o 
  -3   3  11       28.25       33.87      4.21 o 
  -2   3  11       28.14       30.50      2.81 o 
  -6   4  11        0.09        2.38      2.00 o 
  -5   4  11        0.05       -0.75      1.73 o 
  -4   4  11       13.24       10.23      2.11 o 
  -3   4  11        4.44        2.12      1.82 o 
  -5   5  11        3.83        4.83      2.72 o 
  -4   5  11       16.75       15.63      2.28 o 
  -3   5  11        0.33       -1.31      1.69 o 
  -4   6  11       24.29       28.64      3.34 o 
                                                 
